# Supplementary material for: Neuronal-specific methylome and hydroxymethylome analysis reveal significant loci associated with alcohol use disorder
Source: Front Genet. 2024 Apr 3;15:1345410. doi: 10.3389/fgene.2024.1345410 (PMC11021708; doi:10.3389/fgene.2024.1345410)
Supplement: Supplementary file 7 [file Table1.XLSX]

## Sheet: Table 1
Differential Methylation				5mC_methdiff-GWS
	chr	start	end	strand	pvalue	qvalue	meth.diff	prom	exon	intron	CpGi	shores	target.row	dist.to.feature	feature.name	feature.strand	Gene.name
125	chr1	904136	904136	+	0.000103624	0.0469844	7.26533	1	0	0	0	1	1	-698	ENST00000607769	+	RP11-54O7.16
538	chr1	935271	935271	+	2.52618e-05	0.0231084	-2.82686	0	0	1	0	1	2	-4004	ENST00000455979	+	SAMD11
554	chr1	935507	935507	-	3.19006e-05	0.0253505	-2.10637	0	0	1	0	1	3	-3768	ENST00000455979	+	SAMD11
3789	chr1	1240900	1240900	-	4.92538e-05	0.0317756	9.06915	0	0	0	0	1	4	2259	ENST00000478606	-	FAM132A
12478	chr1	3070198	3070198	+	2.66956e-07	0.00216713	2.01005	1	0	1	1	0	5	989	ENST00000270722	+	PRDM16
14123	chr1	3706760	3706760	+	1.0823e-07	0.00132384	12.9793	0	0	1	1	0	6	7539	ENST00000416554	-	RP5-1092A11.2
24227	chr1	10694005	10694005	-	6.0021e-06	0.0109293	3.06096	1	0	1	1	0	7	-94	ENST00000478728	-	CASZ1
31046	chr1	16367036	16367036	+	6.97569e-05	0.039072	2.01061	1	0	1	0	1	8	-47	ENST00000401088	+	SZRD1
31109	chr1	16409760	16409760	+	6.68647e-05	0.0382328	-9.73116	0	1	0	0	0	9	1254	ENST00000627636	+	NA
31680	chr1	16700377	16700377	-	7.64265e-05	0.0411403	3.35522	0	0	1	1	0	10	-1169	ENST00000624517	+	RP1-163M9.7
34472	chr1	19252468	19252468	+	5.38489e-06	0.0103639	2.22222	1	0	1	0	1	11	635	ENST00000493700	+	MRTO4
40998	chr1	23877875	23877875	+	9.97252e-05	0.0464224	6.73425	0	0	1	0	0	12	-9582	ENST00000374479	-	FUCA1
44345	chr1	25922969	25922969	-	1.76157e-09	0.0001617	2.69784	0	0	0	1	0	13	11222	ENST00000584862	+	NA
47435	chr1	27349600	27349600	+	1.52699e-05	0.0172231	4.7111	1	1	1	1	0	14	126	ENST00000496001	+	SYTL1
47544	chr1	27350543	27350543	-	0.000104648	0.0470901	-2.42871	1	1	1	1	0	15	-532	ENST00000615284	+	SYTL1
49369	chr1	28329507	28329507	-	5.02884e-05	0.032117	-2.1265	1	0	1	0	1	16	447	ENST00000475655	+	MED18
54758	chr1	32426856	32426856	+	6.61868e-05	0.0379771	-3.38696	1	0	0	1	0	17	-68	ENST00000454917	-	LRRC37A12P
61079	chr1	37635186	37635186	-	3.11355e-06	0.00758607	6.49152	1	0	0	1	0	18	-264	ENST00000356545	-	RSPO1
66583	chr1	40861781	40861781	-	4.31117e-05	0.0291648	2.42718	1	1	0	1	0	19	586	ENST00000372638	-	CITED4
71023	chr1	44031273	44031273	-	1.16086e-05	0.0147019	2.04604	1	0	1	1	0	20	88	ENST00000372306	-	SLC6A9
74503	chr1	46533442	46533442	-	1.55516e-05	0.0174322	2.13806	1	1	0	1	0	21	173	ENST00000634804	-	RP11-49P4.7
77734	chr1	50977340	50977340	+	2.92195e-05	0.0246365	-5.39727	0	0	0	0	1	22	7398	ENST00000371761	+	CDKN2C
81582	chr1	54781309	54781309	-	1.77173e-05	0.0189897	-4.98425	0	1	0	1	0	23	6484	ENST00000448308	-	TTC22
84711	chr1	62688522	62688522	+	1.53325e-06	0.00532665	2.43309	1	1	0	1	0	24	42	ENST00000453229	+	RP11-230B22.1
87800	chr1	67501650	67501650	-	2.82781e-07	0.00220283	13.1334	0	0	0	0	0	25	-20697	ENST00000635350	+	RP11-393N21.2
89756	chr1	77888620	77888620	+	2.52562e-05	0.0231084	2.05656	1	1	0	0	1	26	-8	ENST00000334785	+	NEXN
91102	chr1	84893035	84893035	+	3.99345e-05	0.027999	2.41834	1	1	0	1	0	27	179	ENST00000370611	-	LPAR3
111823	chr1	148353826	148353826	+	3.55983e-05	0.0263035	-7.4712	0	0	0	0	1	28	4861	ENST00000609678	-	RP6-74O6.6
121462	chr1	156369352	156369352	+	3.42051e-06	0.00793864	-6.54048	1	1	0	1	0	29	103	ENST00000620376	+	RHBG
129825	chr1	169893698	169893698	+	4.39905e-07	0.00271263	2.61612	1	0	1	1	0	30	255	ENST00000367771	-	SCYL3
131888	chr1	178486965	178486965	+	9.86401e-05	0.0461655	10.1961	0	0	0	1	0	31	2559	ENST00000619896	+	Metazoa_SRP
145450	chr1	205813932	205813932	-	0.000115333	0.0484265	2.39861	1	0	0	0	1	32	-185	ENST00000484000	-	SLC41A1
145980	chr1	206684792	206684792	+	1.19248e-05	0.0148982	2.53623	1	0	0	0	1	33	-152	ENST00000294981	+	MAPKAPK2
162158	chr1	229559209	229559209	-	2.87665e-07	0.00220283	2.08634	1	0	0	1	0	34	-515	ENST00000344517	-	ABCB10
163545	chr1	231163638	231163638	+	6.97306e-06	0.0116667	-2.0794	1	1	0	1	0	35	670	ENST00000366653	+	TRIM67
177076	chr10	6120693	6120693	-	2.9986e-05	0.0248873	5.89042	0	0	0	0	0	36	6548	ENST00000496762	+	RBM17
179604	chr10	11288551	11288551	+	0.00012152	0.0492259	6.69614	0	1	0	0	0	37	31334	ENST00000379256	-	CELF2-AS1
185002	chr10	21174181	21174181	-	3.82299e-05	0.0272578	2.01106	1	1	1	1	0	38	7	ENST00000417816	-	NEBL
185350	chr10	21508925	21508925	+	2.24797e-05	0.0218176	8.00566	0	0	0	1	0	39	8995	ENST00000444772	-	SKIDA1
189512	chr10	26215412	26215412	-	5.93463e-05	0.0356222	-2.31278	1	0	0	0	1	40	-895	ENST00000376261	+	GAD2
189701	chr10	26391828	26391828	+	1.22767e-05	0.0151373	10.1808	0	0	0	1	0	41	-46375	ENST00000376236	+	APBB1IP
191968	chr10	29450282	29450282	+	6.19133e-05	0.0364612	17.0785	0	0	1	0	0	42	-28271	ENST00000612350	-	PTCHD3P1
196396	chr10	39198185	39198185	-	6.75439e-05	0.0384633	10.3201	0	0	0	0	0	43	415183	ENST00000427864	+	RP11-96F8.1
203822	chr10	58385840	58385840	-	8.83214e-06	0.0129464	2.03046	1	0	1	0	1	44	238	ENST00000395377	+	TFAM
207636	chr10	69225596	69225596	+	0.000121354	0.0492259	10.9617	0	0	1	0	0	45	5295	ENST00000354624	+	HKDC1
208387	chr10	69803023	69803023	+	0.000101021	0.0466108	3.47453	1	0	1	1	0	46	601	ENST00000520133	+	COL13A1
216756	chr10	80356579	80356579	-	5.64808e-05	0.034511	-2.27656	1	1	1	1	0	47	136	ENST00000454362	-	DYDC1
217748	chr10	84328735	84328735	+	1.4479e-08	0.000436857	2.19224	1	1	0	1	0	48	74	ENST00000224756	+	CCSER2
218746	chr10	86536255	86536255	+	7.55861e-05	0.040858	11.1133	0	0	0	0	1	49	14312	ENST00000428940	+	RP11-77P6.2
224410	chr10	95290798	95290798	+	5.00435e-05	0.0320346	2.04523	1	0	1	1	0	50	215	ENST00000477757	-	PDLIM1
224557	chr10	95572716	95572716	-	0.000107831	0.0475496	5.33323	0	0	0	0	0	51	-11303	ENST00000306402	-	SORBS1
230784	chr10	100735610	100735610	-	0.000101651	0.0467171	-2.84493	1	1	0	1	0	52	9	ENST00000553492	+	PAX2
231396	chr10	100748710	100748710	-	8.98555e-06	0.0130154	-3.36581	1	0	1	1	0	53	-140	ENST00000554172	+	PAX2
234936	chr10	101841453	101841453	+	6.82199e-05	0.0386271	-2.9838	0	0	1	1	0	54	-1582	ENST00000348850	-	KCNIP2
241304	chr10	111076899	111076899	+	4.0603e-08	0.000765663	3.06122	1	0	0	1	0	55	-264	ENST00000280155	+	ADRA2A
247164	chr10	119542578	119542578	-	3.04751e-06	0.00751622	-2.66441	1	0	1	1	0	56	131	ENST00000369103	-	RGS10
247869	chr10	119891953	119891953	-	0.000116874	0.0486287	3.75608	1	0	1	0	1	57	604	ENST00000569515	-	MCMBP
253827	chr10	126906042	126906042	+	1.7196e-05	0.0185991	4.03407	1	0	1	1	0	58	588	ENST00000623213	+	DOCK1
256900	chr10	130301529	130301529	+	8.0419e-05	0.0422345	11.8409	0	0	0	0	0	59	-14926	ENST00000620178	-	RP11-339B9.1
260854	chr10	133142026	133142026	+	2.04489e-06	0.00607859	11.1621	0	0	0	1	0	60	3279	ENST00000418634	-	RPL5P28
265294	chr11	518979	518979	-	7.64562e-06	0.0121731	2.05784	0	0	0	1	0	61	-9928	ENST00000526431	+	RP13-46H24.1
265412	chr11	535559	535559	-	8.2499e-06	0.0125502	2.11082	1	0	1	1	0	62	-10	ENST00000451590	-	HRAS
268261	chr11	826837	826837	+	6.47501e-06	0.0114352	-7.61862	1	0	1	0	1	63	-411	ENST00000527089	+	CRACR2B
270669	chr11	1466613	1466613	-	6.30241e-05	0.0369047	-2.04082	0	0	0	0	0	64	6824	ENST00000531976	-	MOB2
274516	chr11	2886300	2886300	+	3.68916e-05	0.0267246	2.60093	1	0	0	0	1	65	-420	ENST00000414822	-	CDKN1C
282634	chr11	14643698	14643698	+	1.39599e-05	0.0163888	2.05279	1	0	0	1	0	66	-25	ENST00000282096	+	PDE3B
283031	chr11	15302468	15302468	-	1.50689e-05	0.0171245	13.6439	0	0	0	0	0	67	67325	ENST00000526102	+	INSC
289210	chr11	31810614	31810614	-	7.15984e-05	0.0396105	-3.0825	1	1	1	0	1	68	54	ENST00000379109	-	PAX6
290566	chr11	32892527	32892527	+	9.15038e-09	0.000317064	2.04866	1	0	0	1	0	69	-651	ENST00000399302	+	QSER1
292966	chr11	35853893	35853893	-	2.54119e-05	0.0231318	5.43971	0	0	0	0	0	70	6852	ENST00000580945	-	NA
300428	chr11	49434384	49434384	+	4.18623e-05	0.0286515	-7.62273	1	1	0	0	0	71	55	ENST00000526165	-	RP11-61N20.3
300634	chr11	50298141	50298141	+	2.79351e-05	0.0241932	10.2125	1	0	0	1	0	72	-438	ENST00000525654	+	RP11-347H15.4
307106	chr11	62665457	62665457	+	2.45885e-10	7.41875e-05	3.03605	1	1	1	1	0	73	37	ENST00000383870	+	SNORA57
322052	chr11	66718527	66718527	+	5.51882e-05	0.034098	2.40864	0	0	1	0	0	74	2714	ENST00000529997	-	SPTBN2
330740	chr11	71448611	71448611	+	6.59137e-07	0.00330207	2.36967	1	0	1	1	0	75	-63	ENST00000529369	+	RP11-660L16.2
336500	chr11	76783005	76783005	+	1.54916e-05	0.0174008	2.32128	1	1	1	0	1	76	55	ENST00000526585	-	RP11-21L23.3
345635	chr11	110296222	110296222	-	0.0001003	0.0464856	2.04194	1	0	1	1	0	77	376	ENST00000528556	-	RDX
347733	chr11	114059222	114059222	+	3.14743e-05	0.0252674	2.55102	1	0	0	1	0	78	-371	ENST00000335953	+	ZBTB16
348059	chr11	114261307	114261307	+	7.62329e-06	0.012172	4.62015	0	0	1	0	0	79	-1581	ENST00000541090	+	NNMT
360618	chr11	130160104	130160104	+	9.89127e-05	0.0462452	5.57576	1	0	1	1	0	80	544	ENST00000278742	+	ST14
365920	chr12	2752771	2752771	+	7.68834e-05	0.0412286	-9.50252	1	1	1	1	0	81	362	ENST00000538799	-	IQSEC3P1
373466	chr12	11811219	11811219	+	9.90111e-05	0.0462554	3.0512	0	0	1	0	0	82	58720	ENST00000545027	+	ETV6
375804	chr12	20345233	20345233	-	0.000116858	0.0486287	-11.9704	0	0	0	0	0	83	-24012	ENST00000359062	+	PDE3A
379510	chr12	29784005	29784005	-	6.18475e-05	0.036456	3.07821	1	0	1	1	0	84	-109	ENST00000551659	-	TMTC1
380703	chr12	31933039	31933039	+	3.22514e-05	0.0254771	-2.32727	0	0	0	0	0	85	-15295	ENST00000484010	+	RPL12P32
382706	chr12	38156517	38156517	-	3.30598e-05	0.0255991	11.7529	0	0	0	0	0	86	5066	ENST00000362973	-	RNA5SP358
388601	chr12	48997027	48997027	-	3.53334e-07	0.00238956	-2.27681	0	1	0	1	0	87	-1340	ENST00000552933	+	RP11-386G11.5
398888	chr12	54188832	54188832	+	8.04988e-07	0.00373659	2.21811	1	1	1	0	0	88	40	ENST00000504338	-	SMUG1
407697	chr12	66189368	66189368	-	4.5384e-05	0.0301869	-2.28956	1	1	0	1	0	89	113	ENST00000457197	+	IRAK3
407794	chr12	66235574	66235574	-	1.62719e-06	0.00548105	-2.83422	1	1	1	1	0	90	49	ENST00000580359	-	NA
408760	chr12	69331564	69331564	-	0.000113866	0.0482697	-2.97974	1	1	0	0	0	91	319	ENST00000613291	-	RP11-1143G9.5
413244	chr12	89708566	89708566	-	1.51115e-05	0.0171267	2.34484	1	0	1	1	0	92	266	ENST00000428670	-	ATP2B1
414374	chr12	93573357	93573357	+	4.95545e-05	0.031868	2.79703	0	1	1	1	0	93	1224	ENST00000547229	+	SOCS2
419007	chr12	104216218	104216218	-	5.57261e-05	0.0342666	-6.18808	1	0	1	1	0	94	441	ENST00000429002	+	TXNRD1
427403	chr12	113463392	113463392	-	5.14659e-05	0.0326221	-5.59943	0	1	0	1	0	95	-8611	ENST00000551357	+	LHX5-AS1
427981	chr12	113479837	113479837	-	1.22046e-05	0.0151092	-3.99291	0	0	1	1	0	96	-7558	ENST00000557836	-	LHX5
429086	chr12	114672207	114672207	+	0.000112495	0.0481504	-3.0256	0	1	0	1	0	97	7727	ENST00000548503	-	TBX3
435643	chr12	121621231	121621231	-	5.32733e-05	0.033356	11.4956	0	0	0	0	0	98	-5319	ENST00000617316	+	ORAI1
447827	chr12	132559570	132559570	+	3.14458e-06	0.00763087	8.79102	1	0	1	0	1	99	-477	ENST00000539264	+	FBRSL1
449286	chr12	132909247	132909247	+	9.29303e-07	0.00404403	2.06883	1	0	1	0	1	100	-62	ENST00000499045	-	CHFR
450262	chr13	19062839	19062839	+	0.000112262	0.048124	-15.5753	1	0	0	0	0	101	-122	ENST00000444553	-	PHF2P2
451823	chr13	20301615	20301615	-	5.04072e-06	0.00995115	8.06588	0	0	0	1	0	102	-69221	ENST00000356192	-	GJB6
459210	chr13	27978482	27978482	+	2.04598e-05	0.0206132	-2.46459	0	0	1	1	0	103	-7344	ENST00000381020	-	CDX2
459860	chr13	28531440	28531440	-	8.79392e-07	0.00393716	2.77778	0	0	0	1	0	104	35809	ENST00000623899	+	RP11-95G6.1
462674	chr13	33786843	33786843	-	8.50548e-05	0.0434343	10.7889	0	0	0	0	0	105	-31206	ENST00000380071	+	RFC3
471864	chr13	53201122	53201122	-	9.85616e-11	5.94753e-05	2.20779	1	1	0	1	0	106	-385	ENST00000623224	+	PCDH8P1
472088	chr13	56856375	56856375	-	2.11132e-07	0.00181143	-10.1582	0	0	0	0	0	107	29228	ENST00000364795	-	RN7SKP6
476894	chr13	85041362	85041362	-	7.25613e-08	0.00101828	9.45674	0	0	0	0	0	108	37559	ENST00000433074	-	LINC00375
481192	chr13	99404498	99404498	+	2.41698e-05	0.0225306	18.5294	0	0	0	0	0	109	4565	ENST00000446203	-	CCR12P
482314	chr13	99982229	99982229	-	1.53082e-06	0.00532665	-2.05205	1	1	0	1	0	110	166	ENST00000620342	+	NA
483039	chr13	100675006	100675006	-	1.80396e-07	0.00165772	2.11132	1	1	0	1	0	111	88	ENST00000475272	-	TMTC4
497722	chr14	24316575	24316575	-	2.51924e-05	0.0231032	-2.93501	0	1	0	1	0	112	1877	ENST00000396782	+	LTB4R
498090	chr14	24437223	24437223	+	2.19316e-05	0.0215308	7.45802	0	1	0	0	0	113	1768	ENST00000556255	+	KHNYN
504177	chr14	37611186	37611186	+	2.88709e-07	0.00220283	-3.07281	1	0	1	1	0	114	-65	ENST00000533625	+	TTC6
505425	chr14	45253435	45253435	-	2.21383e-07	0.00186945	2.5641	1	1	0	1	0	115	-34	ENST00000627697	-	MIS18BP1
509301	chr14	52791636	52791636	-	3.93072e-12	7.11578e-06	2.72597	1	1	0	1	0	116	33	ENST00000557604	-	GNPNAT1
512686	chr14	58152080	58152080	+	4.61592e-07	0.00276214	2.34192	1	1	1	1	0	117	104	ENST00000334342	-	C14orf37
514283	chr14	60485307	60485307	+	5.71756e-05	0.034775	-3.44675	1	0	1	1	0	118	713	ENST00000557138	-	C14orf39
515720	chr14	61348114	61348114	-	2.19e-05	0.0215231	-9.78688	1	0	1	0	0	119	225	ENST00000553265	+	PRKCH
518640	chr14	67241840	67241840	-	5.41585e-05	0.0336596	2.41287	1	1	1	1	0	120	215	ENST00000557237	+	MPP5
524156	chr14	74019437	74019437	+	1.17945e-07	0.00137533	2.41228	1	1	0	1	0	121	-9	ENST00000489323	+	BBOF1
528154	chr14	77158195	77158195	+	3.0425e-05	0.0249435	3.36945	0	0	1	0	0	122	15458	ENST00000554513	-	RP11-463C8.5
528668	chr14	77498379	77498379	+	2.94559e-05	0.0247356	-3.07976	1	1	1	1	0	123	288	ENST00000471734	-	ISM2
532481	chr14	90828278	90828278	-	0.00010395	0.0469844	2.25017	1	0	0	0	0	124	-151	ENST00000555975	-	CTD-3035D6.2
534508	chr14	93174323	93174323	+	0.000104365	0.0470447	7.63857	0	0	0	0	0	125	10601	ENST00000556883	-	MOAP1
535471	chr14	94129705	94129705	-	2.13779e-09	0.000161874	2.02312	1	0	1	0	0	126	-42	ENST00000238609	-	IFI27L2
537947	chr14	97033519	97033519	+	2.73937e-05	0.0238877	3.9729	0	0	0	1	0	127	40657	ENST00000623920	+	RP11-907D1.3
537967	chr14	97033635	97033635	-	1.85708e-05	0.019523	-6.72994	0	0	0	1	0	128	40773	ENST00000623920	+	RP11-907D1.3
548823	chr14	103928461	103928461	+	4.88899e-05	0.0316543	18.1657	1	0	0	1	0	129	0	ENST00000409874	+	TDRD9
555353	chr14	105652233	105652233	-	2.58376e-06	0.00684828	11.8609	0	0	0	0	0	130	-3177	ENST00000497397	-	RP11-731F5.2
559108	chr15	28096822	28096822	-	6.2022e-05	0.0365133	-2.26716	0	0	1	1	0	131	2472	ENST00000431101	-	OCA2
560963	chr15	31216010	31216010	+	4.88491e-05	0.0316392	3.82979	1	0	0	1	0	132	-10	ENST00000559292	+	RP11-16E12.1
568666	chr15	41493755	41493755	+	1.88898e-06	0.00589652	2.19512	1	0	1	1	0	133	-120	ENST00000260386	+	ITPKA
569170	chr15	41512245	41512245	-	8.08427e-08	0.00109216	2.38612	0	1	1	1	0	134	1552	ENST00000561619	-	LTK
569234	chr15	41513068	41513068	+	9.12818e-05	0.0446615	-6.47027	1	1	1	1	0	135	729	ENST00000561619	-	LTK
578939	chr15	57591640	57591640	+	4.99065e-05	0.0319878	-5.43349	1	0	0	0	1	136	-268	ENST00000380569	+	GCOM1
583180	chr15	64152406	64152406	-	0.000114218	0.0482933	-2.11282	1	1	1	1	0	137	664	ENST00000560945	+	SNX22
584688	chr15	65292200	65292200	-	8.19069e-05	0.0426672	9.58653	0	0	1	0	0	138	-3851	ENST00000362698	+	RNU5A-1
596469	chr15	75578860	75578860	-	8.98062e-05	0.0444672	2.11521	1	1	1	1	0	139	430	ENST00000618819	-	PTPN9
599176	chr15	78077707	78077707	-	0.000101305	0.0466528	2.09057	1	1	0	1	0	140	18	ENST00000409931	-	TBC1D2B
610372	chr15	90352083	90352083	+	5.27699e-07	0.00291062	2.01207	1	0	0	0	1	141	-162	ENST00000354377	+	ZNF774
614501	chr15	96361610	96361610	+	4.92745e-05	0.0317756	-2.85388	0	0	1	1	0	142	7222	ENST00000558499	+	RP11-522B15.3
631076	chr16	1972213	1972213	+	2.11006e-07	0.00181143	2.10941	1	0	1	1	0	143	106	ENST00000615855	+	TBL3
635261	chr16	2520116	2520116	-	1.77037e-06	0.00576419	2.73556	1	1	1	1	0	144	-241	ENST00000568263	+	AMDHD2
636673	chr16	2962860	2962860	+	1.14772e-05	0.014673	-8.68769	0	0	0	0	1	145	-1084	ENST00000303746	+	KREMEN2
643488	chr16	4847349	4847349	+	3.0027e-07	0.0022279	2.42718	1	1	0	1	0	146	-8	ENST00000321919	-	GLYR1
646904	chr16	11395547	11395547	+	0.000106195	0.0472695	10.6867	0	0	1	0	0	147	-3483	ENST00000599216	-	CTD-3088G3.8
651268	chr16	19885810	19885810	-	1.24326e-05	0.0151929	3.8937	1	0	1	1	0	148	-84	ENST00000569847	-	GPRC5B
651663	chr16	20900991	20900991	-	9.59588e-05	0.0456148	2.04082	1	0	1	1	0	149	-113	ENST00000396052	+	LYRM1
652793	chr16	22206475	22206475	-	4.38312e-06	0.00921575	2.32776	1	1	0	1	0	150	151	ENST00000568269	+	EEF2K
672238	chr16	51149842	51149842	-	1.87349e-05	0.0196272	4.17224	1	0	1	1	0	151	605	ENST00000570060	+	AC009166.5
673426	chr16	53504889	53504889	-	5.1275e-05	0.0325352	11.724	1	0	0	0	1	152	-479	ENST00000565408	-	AKTIP
674431	chr16	54931467	54931467	-	8.13799e-05	0.0425794	-4.2699	1	0	1	1	0	153	270	ENST00000620085	+	IRX5
675504	chr16	56297466	56297466	-	7.62742e-06	0.012172	-6.9587	0	0	1	0	0	154	-3150	ENST00000564074	+	RP11-441F2.2
677700	chr16	57808372	57808372	-	5.98085e-05	0.0357803	4.55038	0	0	1	0	0	155	-2265	ENST00000335616	+	CTD-2600O9.1
677717	chr16	57873261	57873261	-	1.89257e-05	0.0197017	-2.83505	0	0	0	0	0	156	1270	ENST00000580935	-	NA
678168	chr16	58027231	58027231	+	1.00849e-05	0.0138099	6.49687	0	0	1	1	0	157	1667	ENST00000219271	+	MMP15
684795	chr16	67846637	67846637	+	4.25914e-05	0.0289535	2.46503	1	0	1	0	1	158	-95	ENST00000219169	+	NUTF2
696298	chr16	84368390	84368390	+	7.23149e-05	0.0398756	-4.16134	1	0	0	1	0	159	-137	ENST00000262429	+	ATP2C2
700158	chr16	86511003	86511003	-	0.000116388	0.0485919	-3.38018	1	1	0	1	0	160	-127	ENST00000616245	-	NA
701051	chr16	86576520	86576520	-	0.000115271	0.0484265	2.48413	1	0	1	1	0	161	154	ENST00000593625	+	FOXL1
701265	chr16	86580175	86580175	+	3.07595e-05	0.0249931	3.48714	0	1	0	1	0	162	1671	ENST00000320241	+	FOXL1
710448	chr16	89972199	89972199	+	9.64197e-05	0.0457303	-2.26171	1	1	0	1	0	163	-15	ENST00000567035	-	CENPBD1
712163	chr17	782656	782656	-	1.68601e-07	0.00161492	2.23577	1	1	0	1	0	164	58	ENST00000571157	+	MRM3
717227	chr17	2055623	2055623	-	2.35722e-06	0.00655442	-2.06943	1	0	1	1	0	165	526	ENST00000399849	+	HIC1
721784	chr17	4738761	4738761	+	9.24984e-06	0.013242	8.40475	1	0	1	1	0	166	-223	ENST00000575168	-	CXCL16
725001	chr17	6657137	6657137	-	0.000117937	0.048727	-3.07195	1	1	1	1	0	167	-77	ENST00000621574	+	CTC-281F24.3
729664	chr17	7842707	7842707	+	1.87851e-05	0.0196535	2.13333	0	0	1	1	0	168	-1500	ENST00000575521	+	KDM6B
737876	chr17	17206171	17206171	+	4.72685e-08	0.000807419	2.09924	1	1	1	1	0	169	145	ENST00000321560	-	PLD6
737882	chr17	17206195	17206195	+	4.84396e-06	0.00972624	2.02826	1	1	1	1	0	170	121	ENST00000321560	-	PLD6
745243	chr17	26732095	26732095	+	9.39078e-05	0.0451578	-12.8245	0	0	0	1	0	171	-249599	ENST00000580677	+	RP11-260A9.1
747125	chr17	28662393	28662393	+	2.05973e-05	0.0206922	2.01682	1	0	1	0	1	172	197	ENST00000347486	+	SUPT6H
748530	chr17	29179905	29179905	-	1.46655e-07	0.00153463	2.16535	1	0	1	1	0	173	460	ENST00000531253	-	MYO18A
753836	chr17	33291682	33291682	+	3.81402e-05	0.0272121	2.91971	1	1	1	1	0	174	-242	ENST00000448983	-	ASIC2
762334	chr17	39739001	39739001	+	1.07758e-05	0.014258	-2.267	1	0	1	0	0	175	232	ENST00000445327	+	GRB7
779417	chr17	48628266	48628266	+	3.20996e-05	0.0254199	2.95579	1	0	1	0	1	176	-409	ENST00000480386	+	HOXB-AS4
779912	chr17	48725692	48725692	-	1.84019e-06	0.00587528	3.66601	0	1	0	1	0	177	-1218	ENST00000583892	-	MIR3185
780065	chr17	48747942	48747942	-	5.58139e-05	0.0342973	-5.03401	0	0	0	1	0	178	14853	ENST00000495536	+	CTD-2377D24.4
780852	chr17	49132709	49132709	+	9.67869e-07	0.00412292	-2.27519	1	0	1	1	0	179	-60	ENST00000393354	+	B4GALNT2
783697	chr17	50274335	50274335	-	5.38367e-05	0.0335839	-9.56975	1	0	1	0	0	180	-92	ENST00000507382	+	TMEM92
788567	chr17	58692822	58692822	-	8.03701e-05	0.0422345	2.13415	1	1	1	1	0	181	161	ENST00000584617	+	RAD51C
791126	chr17	61412879	61412879	+	1.32998e-05	0.0158607	-2.79514	0	1	0	1	0	182	1130	ENST00000623772	+	C17orf82
800960	chr17	74430970	74430970	-	0.000115102	0.0484265	3.9496	1	1	1	1	0	183	59	ENST00000392627	+	GPRC5C
806331	chr17	76076817	76076817	+	0.000115177	0.0484265	-2.85714	0	1	1	1	0	184	2025	ENST00000329003	+	GALR2
820528	chr17	81404047	81404047	-	7.9045e-05	0.041897	2.14435	0	0	1	1	0	185	2959	ENST00000625166	+	BAHCC1
823250	chr17	81871154	81871154	-	1.50335e-05	0.0171165	4.21002	1	0	1	1	0	186	171	ENST00000581876	-	ARHGDIA
830637	chr18	712933	712933	-	1.93422e-05	0.0199378	7.57762	1	0	0	1	0	187	-258	ENST00000251101	-	ENOSF1
830835	chr18	905407	905407	-	6.57497e-05	0.0378102	2.85846	1	1	1	1	0	188	300	ENST00000579794	+	ADCYAP1
844392	chr18	24426353	24426353	-	4.59351e-05	0.0303933	4.47207	1	0	0	1	0	189	-263	ENST00000284202	+	IMPACT
850783	chr18	46756871	46756871	-	1.15365e-05	0.0146939	2.60151	1	1	1	1	0	190	-62	ENST00000588155	-	ST8SIA5
854207	chr18	50287725	50287725	-	2.91103e-09	0.000169995	2.1978	1	1	0	1	0	191	-25	ENST00000586365	-	CXXC1
855925	chr18	56607728	56607728	+	6.99638e-05	0.0391385	15.8085	0	0	1	0	0	192	-6743	ENST00000585497	-	TXNL1
856727	chr18	57438714	57438714	-	1.03501e-06	0.0042876	-2.0794	0	0	1	1	0	193	2895	ENST00000581316	+	NA
858847	chr18	60294195	60294195	-	4.05939e-05	0.0282425	-8.66057	1	1	0	0	0	194	46	ENST00000592121	+	RP11-396N11.1
864365	chr18	76610684	76610684	+	5.79419e-05	0.0350693	7.73658	0	0	1	0	0	195	-4528	ENST00000579781	+	LINC00683
871123	chr19	590005	590005	-	3.49207e-08	0.000743728	2.01342	1	1	0	1	0	196	114	ENST00000251287	+	HCN2
879871	chr19	1478668	1478668	-	4.3158e-05	0.0291852	5.85117	1	1	1	1	0	197	230	ENST00000590621	-	C19orf25
886975	chr19	2457369	2457369	-	6.23667e-05	0.0366566	-3.29653	1	0	0	0	1	198	-374	ENST00000325327	-	LMNB2
890233	chr19	3344068	3344068	-	0.000125075	0.0498262	4.5093	0	0	0	0	0	199	11888	ENST00000623023	-	AC007792.1
895931	chr19	4911801	4911801	+	0.000119436	0.0489642	2.49992	0	0	1	0	1	200	1428	ENST00000616255	+	UHRF1
908462	chr19	10503028	10503028	-	1.33182e-09	0.000141823	3.87597	1	0	1	1	0	201	-133	ENST00000393623	-	KEAP1
911735	chr19	11639503	11639503	+	1.6548e-05	0.0182108	-3.39644	1	0	0	0	1	202	-273	ENST00000344893	+	CTC-499B15.5
916840	chr19	13459292	13459292	+	6.91668e-05	0.0389856	-2.28873	0	0	1	0	0	203	46933	ENST00000360228	-	CACNA1A
920314	chr19	14473602	14473602	+	2.60215e-05	0.023426	-3.17316	0	1	0	1	0	204	1761	ENST00000292513	-	PTGER1
926473	chr19	17539260	17539260	-	0.000106477	0.0472902	2.09591	1	1	0	1	0	205	-893	ENST00000595601	+	FAM129C
933003	chr19	19110687	19110687	-	0.000106854	0.047411	-2.8103	0	1	0	1	0	206	4826	ENST00000596819	+	SLC25A42
934092	chr19	19618085	19618085	-	6.54486e-05	0.037733	2.54317	1	0	1	0	1	207	597	ENST00000558222	-	PBX4
940687	chr19	32676695	32676695	+	3.56319e-05	0.0263069	-2.05811	1	1	0	1	0	208	-99	ENST00000590519	-	ANKRD27
953989	chr19	39503053	39503053	-	6.12896e-05	0.0363053	-4.34411	0	1	1	1	0	209	4087	ENST00000205143	+	DLL3
954952	chr19	40192117	40192117	+	3.65515e-08	0.000759621	2.06349	1	1	0	1	0	210	-128	ENST00000593906	+	MAP3K10
955258	chr19	40226611	40226611	+	1.69282e-05	0.0184498	-3.44828	1	1	0	1	0	211	47	ENST00000221818	-	CNTD2
958291	chr19	41860222	41860222	-	2.40044e-05	0.0224203	2.68715	1	1	0	1	0	212	-33	ENST00000598466	+	RPS19
961073	chr19	43408409	43408409	+	7.76594e-05	0.0414344	-7.23709	0	0	1	1	0	213	-6479	ENST00000601707	+	TEX101
962733	chr19	44777883	44777883	+	8.68394e-05	0.0438291	4.30666	1	1	0	1	0	214	16	ENST00000341505	+	CBLC
966613	chr19	45973496	45973496	-	5.10791e-06	0.01002	2.06718	1	1	0	0	0	215	51	ENST00000263257	-	NOVA2
966737	chr19	46015068	46015068	-	7.33828e-06	0.0119572	2.03046	0	1	1	1	0	216	-3311	ENST00000601763	+	CCDC61
970019	chr19	47419692	47419692	-	7.92073e-05	0.0419443	-3.20285	1	0	0	0	1	217	-170	ENST00000607330	-	MEIS3
972868	chr19	48739145	48739145	-	5.99607e-05	0.0358273	-2.56442	1	1	0	1	0	218	-128	ENST00000599291	-	RASIP1
973520	chr19	48993444	48993444	+	5.04969e-08	0.000838664	2.07972	1	0	0	1	0	219	-4	ENST00000595090	+	RUVBL2
978789	chr19	50565998	50565998	-	2.80758e-05	0.0242334	-2.04444	0	0	1	0	0	220	2048	ENST00000389201	-	LRRC4B
982566	chr19	53037710	53037710	+	5.93474e-05	0.0356222	9.66171	1	0	1	1	0	221	174	ENST00000594516	-	ZNF702P
983035	chr19	53308665	53308665	-	6.9461e-05	0.0389856	2.04082	1	0	0	1	0	222	-22	ENST00000596881	-	FAM90A28P
991091	chr19	56477740	56477740	-	2.58616e-07	0.00211843	2.09524	1	1	1	1	0	223	139	ENST00000586822	+	ZNF667-AS1
998409	chr2	1715215	1715215	+	3.27835e-05	0.0255989	5.98104	0	0	1	0	0	224	-22646	ENST00000447941	-	PXDN
1004451	chr2	10896012	10896012	-	6.35528e-05	0.0371128	11.7481	0	0	0	0	0	225	-15925	ENST00000295082	+	KCNF1
1011443	chr2	25251595	25251595	-	2.55845e-05	0.0232276	-8.97018	1	0	1	0	1	226	489	ENST00000496570	-	DNMT3A
1022489	chr2	42493274	42493274	-	3.32003e-06	0.00781109	2.05128	1	1	0	1	0	227	704	ENST00000394973	-	KCNG3
1030272	chr2	59512279	59512279	-	3.93994e-05	0.0278172	12.5809	0	0	1	0	0	228	-2611	ENST00000604976	+	RP11-569H17.1
1032489	chr2	63840613	63840613	-	7.98778e-09	0.000312763	2.50965	1	0	0	0	1	229	-327	ENST00000394417	+	UGP2
1036886	chr2	70142094	70142094	-	6.66403e-08	0.00096511	2.1544	0	0	0	1	0	230	-16778	ENST00000414141	-	AC016700.5
1039191	chr2	72147339	72147339	+	3.1708e-11	2.87005e-05	2.02475	1	0	1	1	0	231	524	ENST00000546307	-	CYP26B1
1040048	chr2	72920853	72920853	-	2.43474e-06	0.00663288	-2.74941	0	0	1	1	0	232	-2561	ENST00000491023	+	EMX1
1040308	chr2	73112360	73112360	+	2.25828e-09	0.000162734	3.08789	1	1	1	1	0	233	-658	ENST00000608612	+	RP11-44N22.3
1040861	chr2	73203497	73203497	-	0.000119251	0.0489633	-2.03963	0	0	1	1	0	234	1241	ENST00000398468	+	NOTO
1047616	chr2	85888561	85888561	-	2.15118e-05	0.0212222	2.16049	1	0	1	1	0	235	-176	ENST00000455892	-	ST3GAL5
1048940	chr2	87091190	87091190	+	0.000118607	0.048875	12.4911	0	0	0	0	0	236	29791	ENST00000426110	-	AC092651.1
1057888	chr2	103343779	103343779	-	7.71373e-05	0.0413107	12.5036	0	0	0	0	0	237	67877	ENST00000433830	+	AC073987.2
1061884	chr2	111119147	111119147	+	3.96066e-05	0.0278599	2.46828	1	0	0	1	0	238	-231	ENST00000432179	+	BCL2L11
1061925	chr2	111119268	111119268	-	6.61193e-05	0.0379625	-3.31633	1	0	0	1	0	239	-110	ENST00000432179	+	BCL2L11
1065370	chr2	118832739	118832739	+	6.91525e-06	0.01166	5.95229	0	0	0	0	0	240	1871	ENST00000584273	-	RP11-19E11.1
1065478	chr2	118835896	118835896	+	0.000110792	0.0480127	2.16846	1	0	0	1	0	241	-787	ENST00000557729	-	RP11-19E11.1
1073683	chr2	130837691	130837691	-	8.22486e-05	0.0427735	5.25637	1	1	1	1	0	242	238	ENST00000409359	+	ARHGEF4
1076427	chr2	136118217	136118217	+	2.07752e-06	0.0061253	2.15827	1	0	0	1	0	243	-53	ENST00000241393	-	CXCR4
1078769	chr2	152176125	152176125	+	1.20259e-09	0.000141823	2.54545	1	0	0	1	0	244	-134	ENST00000263904	-	STAM2
1089577	chr2	176067172	176067172	+	0.00012252	0.0494313	-8.06716	0	0	0	1	0	245	16742	ENST00000308618	-	EVX2
1094913	chr2	182716398	182716398	+	5.52835e-08	0.000870259	2.27273	1	1	0	1	0	246	-29	ENST00000469118	+	DNAJC10
1102848	chr2	205682248	205682248	+	4.4258e-06	0.00924757	2.12202	1	0	1	1	0	247	-252	ENST00000360409	+	NRP2
1103070	chr2	206085106	206085106	-	4.00217e-06	0.00870807	2.25989	1	0	1	1	0	248	-416	ENST00000435627	+	AC007383.3
1112597	chr2	222304183	222304183	+	1.84761e-05	0.0194801	-4.52632	0	1	0	1	0	249	1207	ENST00000440903	+	CCDC140
1117399	chr2	231483021	231483021	-	3.66082e-06	0.00826026	14.9933	1	1	0	0	1	250	621	ENST00000461347	-	NCL
1123696	chr2	237446183	237446183	-	1.9281e-05	0.0199127	8.98356	0	0	0	0	0	251	-11362	ENST00000409910	-	AC112721.2
1124562	chr2	237967291	237967291	+	2.85789e-05	0.0243923	2.02296	1	0	1	1	0	252	211	ENST00000409332	+	UBE2F
1125540	chr2	238280264	238280264	-	3.86956e-06	0.00853235	-5.7968	0	0	1	0	0	253	-2329	ENST00000355768	-	PER2
1127859	chr2	240468918	240468918	-	0.00010521	0.0471323	-12.6927	0	0	0	0	0	254	3393	ENST00000466624	+	GPC1
1128225	chr2	240568240	240568240	+	7.78788e-05	0.0415025	2.81088	1	0	1	1	0	255	-447	ENST00000270357	+	RNPEPL1
1131580	chr2	241813102	241813102	+	5.33956e-05	0.0333812	-10.6731	1	0	1	0	1	256	-915	ENST00000428592	+	NEU4
1133803	chr20	841615	841615	+	6.91987e-05	0.0389856	7.8637	1	0	1	1	0	257	342	ENST00000541082	+	FAM110A
1134008	chr20	1118765	1118765	+	1.63304e-07	0.00161438	2.04295	1	1	1	1	0	258	157	ENST00000478004	+	PSMF1
1146245	chr20	20368735	20368735	+	1.50124e-08	0.00044352	2.16306	1	1	0	1	0	259	616	ENST00000310227	+	INSM1
1148697	chr20	22579121	22579121	-	8.32404e-05	0.0430297	-2.18471	1	0	0	1	0	260	-480	ENST00000564492	-	LINC00261
1150296	chr20	24470130	24470130	+	1.22901e-05	0.0151373	2.81537	1	0	1	1	0	261	933	ENST00000376862	+	SYNDIG1
1155317	chr20	32207502	32207502	+	1.3371e-06	0.00497031	2.86462	1	0	1	1	0	262	290	ENST00000246229	-	PLAGL2
1164379	chr20	38927163	38927163	+	1.47261e-05	0.0168726	-2.27476	1	0	1	1	0	263	739	ENST00000619850	+	FAM83D
1165484	chr20	41366122	41366122	-	7.78372e-05	0.0414998	-2.23779	1	0	1	1	0	264	706	ENST00000332312	-	EMILIN3
1165587	chr20	41366628	41366628	-	5.46808e-05	0.033877	2.2474	1	1	0	1	0	265	200	ENST00000332312	-	EMILIN3
1173166	chr20	50190119	50190119	-	0.000114276	0.0482933	-2.78108	1	1	0	1	0	266	-615	ENST00000303004	+	CEBPB
1176624	chr20	56890627	56890627	-	1.81981e-05	0.0192655	10.0885	0	0	0	0	0	267	-104541	ENST00000384429	-	RNU6-929P
1178959	chr20	58891513	58891513	+	4.75355e-07	0.00281221	2.09205	1	1	1	1	0	268	151	ENST00000265620	+	GNAS
1180867	chr20	61844769	61844769	+	1.24948e-05	0.0152421	-13.1965	0	1	0	0	0	269	-89714	ENST00000447909	-	RP11-429E11.2
1182856	chr20	62387152	62387152	+	1.41463e-05	0.016522	2.14724	1	0	1	1	0	270	31	ENST00000492356	+	RPS21
1186038	chr20	63083872	63083872	-	7.30873e-05	0.0401582	10.3933	0	1	0	0	0	271	-18270	ENST00000459583	+	HAR1A
1188190	chr20	63494922	63494922	-	0.000112064	0.0480928	-2.11893	0	1	0	1	0	272	2913	ENST00000298049	-	EEF1A2
1190254	chr20	63832048	63832048	+	1.22346e-05	0.0151182	-2.04726	1	0	0	1	0	273	-805	ENST00000302995	-	ZBTB46
1194797	chr21	19214222	19214222	+	2.0125e-05	0.0203688	-9.71488	0	0	0	0	0	274	-30321	ENST00000413933	+	SLC6A6P1
1195156	chr21	23021646	23021646	+	7.14288e-05	0.0395585	-8.03896	0	0	0	0	0	275	-43845	ENST00000421604	+	AP001255.2
1197181	chr21	31558515	31558515	+	5.09874e-06	0.01002	2.02382	1	0	1	1	0	276	463	ENST00000286827	-	TIAM1
1197442	chr21	31660166	31660166	+	7.68601e-06	0.0122206	2.23723	1	1	1	1	0	277	459	ENST00000470944	+	SOD1
1197443	chr21	31660169	31660169	+	8.89645e-06	0.012998	3.66686	1	1	1	1	0	278	462	ENST00000470944	+	SOD1
1206155	chr21	41426920	41426920	+	7.30987e-05	0.0401582	-2.45139	1	1	1	1	0	279	652	ENST00000478268	+	MX1
1207638	chr21	42496475	42496475	-	3.01712e-07	0.0022279	2.02578	1	0	1	1	0	280	-64	ENST00000416179	+	AP001625.4
1210680	chr21	44706631	44706631	+	8.48159e-05	0.0434244	2.17784	0	0	1	0	1	281	4412	ENST00000412914	+	KRTAP10-13P
1211580	chr21	44932812	44932812	+	3.29258e-05	0.0255991	2.58812	1	0	0	1	0	282	-824	ENST00000521995	-	ITGB2
1215507	chr22	10741520	10741520	+	3.40649e-07	0.00236767	12.6468	0	0	0	1	0	283	-5238	ENST00000615943	-	U2
1215654	chr22	11337391	11337391	+	8.94501e-05	0.0443891	-9.4483	0	0	0	0	0	284	-61755	ENST00000614087	-	NA
1221366	chr22	19764326	19764326	+	3.43293e-05	0.025992	8.08716	1	1	0	1	0	285	-753	ENST00000484336	+	TBX1
1225717	chr22	21651730	21651730	+	3.69689e-05	0.0267438	2.13415	1	0	0	0	1	286	-540	ENST00000498589	+	MIR130B
1235510	chr22	30802873	30802873	-	4.5488e-07	0.00274489	2.07039	1	0	1	1	0	287	-213	ENST00000424224	+	OSBP2
1236075	chr22	31276774	31276774	+	0.000105166	0.0471323	12.599	0	0	1	1	0	288	4102	ENST00000467301	+	LIMK2
1237398	chr22	32418642	32418642	-	8.62089e-05	0.0436843	-4.1729	0	0	1	0	0	289	-6388	ENST00000216038	-	RTCB
1265073	chr22	50273571	50273571	-	8.49275e-05	0.0434244	-2.00717	0	0	0	0	1	290	-2805	ENST00000495277	-	MAPK11
1276513	chr3	15280168	15280168	+	1.05243e-07	0.00130494	2.82776	0	0	1	0	0	291	-4124	ENST00000366391	-	SH3BP5
1277818	chr3	19875850	19875850	+	4.76817e-05	0.0311618	7.84584	0	0	0	0	0	292	22975	ENST00000467602	-	EFHB
1278221	chr3	22991500	22991500	+	9.90078e-05	0.0462554	10.288	0	1	0	0	0	293	1679	ENST00000419001	+	SALL4P5
1290523	chr3	45841730	45841730	+	1.78704e-07	0.00165772	2.2	1	1	1	1	0	294	131	ENST00000490463	-	LZTFL1
1293468	chr3	48429108	48429108	+	1.17793e-07	0.00137533	2.26804	1	0	1	1	0	295	356	ENST00000358536	-	PLXNB1
1304716	chr3	56683293	56683293	+	7.44713e-05	0.0405094	2.11799	1	0	0	1	0	296	-57	ENST00000355628	-	FAM208A
1326564	chr3	128608128	128608128	+	0.000126193	0.0499956	-2.71837	0	0	0	1	0	297	19139	ENST00000490166	-	RPN1
1332757	chr3	137771013	137771013	-	3.55199e-05	0.0263001	-2.06687	1	0	0	1	0	298	-936	ENST00000478772	+	LINC01210
1332839	chr3	137842524	137842524	-	8.97166e-07	0.00398073	10.2379	0	0	0	0	0	299	-37771	ENST00000485881	+	HSPA8P9
1343682	chr3	160565108	160565108	-	4.53465e-05	0.0301804	2.20725	1	0	1	1	0	300	-339	ENST00000468527	+	KRT8P12
1344255	chr3	162174421	162174421	+	2.39203e-05	0.0223732	10.7415	0	0	0	0	0	301	312529	ENST00000465035	-	TOMM22P6
1348016	chr3	179323707	179323707	-	5.96507e-06	0.0108966	2.74739	1	0	1	1	0	302	-56	ENST00000326361	+	ZNF639
1351230	chr3	184231082	184231082	-	0.000105876	0.0472289	2.71481	1	0	1	0	1	303	655	ENST00000426955	+	VWA5B2
1352424	chr3	184562829	184562829	-	3.33027e-05	0.0256329	-2.01342	0	0	1	1	0	304	1047	ENST00000330394	+	EPHB3
1354592	chr3	187738763	187738763	-	5.72443e-05	0.0347852	3.61821	1	0	1	1	0	305	-820	ENST00000438077	-	BCL6
1355003	chr3	190201707	190201707	+	3.86059e-05	0.0274537	4.74544	0	0	0	0	0	306	34945	ENST00000457517	+	NMNAT1P3
1364939	chr4	1011949	1011949	-	0.000118987	0.0489438	2.40951	1	1	1	1	0	307	129	ENST00000510644	+	FGFRL1
1374617	chr4	4866835	4866835	-	1.22794e-05	0.0151373	-2.80096	0	0	0	1	0	308	4409	ENST00000468421	+	MSX1
1377832	chr4	6954169	6954169	+	1.56976e-06	0.00536176	9.48231	1	0	1	0	0	309	-51	ENST00000410031	+	TBC1D14
1380977	chr4	9098084	9098084	+	1.75953e-05	0.0188925	11.1168	0	0	1	0	0	310	19063	ENST00000504828	+	ENPP7P10
1382091	chr4	13524213	13524213	+	5.63959e-05	0.034491	-5.03471	0	0	0	1	0	311	7160	ENST00000628853	-	LINC01097
1383509	chr4	15664715	15664715	-	0.000105916	0.0472289	-4.90172	0	0	1	0	0	312	-4849	ENST00000503196	-	FBXL5
1388365	chr4	37245355	37245355	-	0.000113867	0.0482697	2.69436	0	0	1	1	0	313	1137	ENST00000309447	+	NWD2
1392556	chr4	44891687	44891687	+	3.02997e-05	0.0249326	7.66523	0	0	0	0	0	314	-50286	ENST00000512950	-	RP11-55C6.1
1394693	chr4	52077056	52077056	-	4.44517e-05	0.0297379	2.49039	0	0	1	1	0	315	-1288	ENST00000510549	+	SPATA18
1396289	chr4	55339111	55339111	-	3.52043e-06	0.00808882	-2.65152	0	0	0	0	0	316	-6998	ENST00000264228	+	SRD5A3
1400803	chr4	74935054	74935054	-	4.44133e-06	0.00925217	3.74925	0	0	1	0	1	317	1940	ENST00000307428	+	PARM1
1404105	chr4	81472117	81472117	-	2.00149e-05	0.02031	2.04082	1	0	1	1	0	318	-190	ENST00000507538	-	RASGEF1B
1418775	chr4	128288011	128288011	-	0.000112865	0.0481915	2.09745	1	1	1	1	0	319	193	ENST00000512483	-	PGRMC2
1431595	chr4	173333602	173333602	-	8.67328e-05	0.0438291	3.65624	1	1	0	1	0	320	71	ENST00000438704	-	HMGB2
1437778	chr4	186460648	186460648	-	8.93226e-05	0.0443555	-2.34321	0	0	1	0	0	321	-34356	ENST00000510172	-	F11-AS1
1438253	chr4	187262054	187262054	+	8.75253e-05	0.0439886	12.9201	0	0	0	0	0	322	47629	ENST00000511385	-	RP11-138B4.1
1440927	chr5	528635	528635	+	5.40126e-05	0.0336473	2.34116	0	0	0	1	0	323	3932	ENST00000515085	+	RP11-310P5.2
1443761	chr5	1645308	1645308	+	5.58773e-05	0.034313	4.58176	0	0	0	1	0	324	-11304	ENST00000507841	-	RP11-43F13.1
1447476	chr5	4793912	4793912	-	9.11438e-06	0.0131263	9.51801	0	0	1	0	0	325	11858	ENST00000506059	-	CTD-2161F6.2
1450232	chr5	11904148	11904148	+	3.57169e-08	0.000751841	2.11726	1	0	0	1	0	326	-106	ENST00000504499	-	CTNND2
1450339	chr5	12794635	12794635	-	9.95342e-05	0.046392	5.85396	1	1	1	0	1	327	-96	ENST00000506935	+	RP11-419C19.1
1452424	chr5	19287863	19287863	+	4.90129e-05	0.0317141	9.94475	0	0	0	0	0	328	54499	ENST00000505573	+	HSPD1P15
1452703	chr5	24750369	24750369	-	4.21788e-05	0.0288214	7.5904	1	0	0	0	0	329	-598	ENST00000503772	-	RP11-12P19.2
1452979	chr5	28809827	28809827	+	7.52557e-05	0.0407524	9.79232	1	0	0	1	0	330	-579	ENST00000504398	-	CTD-2134P3.1
1459140	chr5	50666399	50666399	-	3.08348e-07	0.00222905	2.17391	1	1	1	0	1	331	27	ENST00000502524	+	PARP8
1460091	chr5	54310148	54310148	+	1.75464e-07	0.00164737	2.45536	1	0	1	1	0	332	268	ENST00000510591	-	ARL15
1486341	chr5	127290945	127290945	-	1.62966e-05	0.0180328	2.12941	1	1	0	1	0	333	88	ENST00000274473	+	MEGF10
1488372	chr5	132294917	132294917	+	9.97273e-05	0.0464224	-2.01545	1	1	1	0	1	334	355	ENST00000431054	-	P4HA2
1497111	chr5	139748454	139748454	+	3.61099e-05	0.0264156	-2.8891	0	0	0	0	1	335	-2232	ENST00000515306	-	CTB-35F21.2
1497259	chr5	139795629	139795629	+	1.01149e-05	0.0138301	2.12202	1	0	0	1	0	336	-192	ENST00000274710	+	PSD2
1500394	chr5	141389855	141389855	-	4.98407e-05	0.0319878	-11.9633	1	1	1	1	0	337	-302	ENST00000610569	+	PCDHGA8
1500819	chr5	141431019	141431019	+	0.000111762	0.048074	5.82156	1	1	1	1	0	338	403	ENST00000252085	+	PCDHGA12
1523082	chr5	179060344	179060344	+	4.94821e-09	0.000227877	-2.64706	1	0	0	1	0	339	-71	ENST00000315475	+	ZNF354C
1523197	chr5	179126472	179126472	-	3.05704e-05	0.0249554	-13.8818	0	0	1	0	1	340	-3634	ENST00000523450	-	ADAMTS2
1527933	chr5	181184157	181184157	+	4.7751e-09	0.000227877	2.24888	0	0	0	0	1	341	7696	ENST00000513771	-	CTC-338M12.2
1529644	chr6	1312845	1312845	-	3.88434e-05	0.0275327	3.37213	1	1	0	1	0	342	374	ENST00000296839	+	FOXQ1
1530958	chr6	1610529	1610529	-	7.06537e-05	0.0393068	-3.97512	1	1	0	1	0	343	559	ENST00000380874	+	FOXC1
1533647	chr6	3457288	3457288	+	0.000118333	0.0488302	2.97176	1	0	0	1	0	344	-267	ENST00000436008	-	SLC22A23
1535269	chr6	5997296	5997296	+	1.71388e-05	0.0185786	-2.14334	0	0	0	0	1	345	5668	ENST00000495850	-	NRN1
1536591	chr6	7541848	7541848	-	2.52466e-05	0.0231084	-3.24488	1	1	0	1	0	346	233	ENST00000418664	+	DSP
1547319	chr6	26896879	26896879	-	0.000101803	0.0467175	8.3461	1	0	1	0	1	347	-73	ENST00000441186	+	POM121L6P
1550010	chr6	28862822	28862822	+	3.57932e-05	0.0263667	-11.1392	1	0	1	0	1	348	529	ENST00000440244	-	LINC01623
1552730	chr6	30743904	30743904	-	2.98261e-05	0.0248345	4.4288	1	1	0	1	0	349	645	ENST00000376377	-	IER3
1555758	chr6	33161308	33161308	+	7.83576e-05	0.0417286	3.48121	0	0	0	0	1	350	16527	ENST00000414398	+	HCG24
1559151	chr6	34782611	34782611	+	3.90253e-05	0.0276182	8.87081	0	0	0	0	0	351	-9404	ENST00000452449	+	UHRF1BP1
1560798	chr6	36024497	36024497	-	5.84306e-06	0.0108267	2.39691	1	1	1	0	0	352	-5	ENST00000394602	-	SLC26A8
1563612	chr6	39191396	39191396	+	9.98823e-06	0.0137729	6.78134	0	1	0	0	0	353	38055	ENST00000359534	-	KCNK5
1564500	chr6	41373014	41373014	+	1.23936e-05	0.0151801	-2.62877	0	0	0	1	0	354	8819	ENST00000625120	-	RP1-149M18.3
1574829	chr6	57808860	57808860	-	2.72402e-07	0.00218362	-2.12766	0	0	0	0	0	355	47609	ENST00000607119	-	XXbac-BPGBPG55C20.1
1577232	chr6	73451365	73451365	-	9.25528e-06	0.013242	7.21681	1	0	1	1	0	356	895	ENST00000370318	-	MB21D1
1581058	chr6	85642722	85642722	+	2.40906e-09	0.000162734	2.94695	1	0	1	1	0	357	201	ENST00000616122	-	SYNCRIP
1587850	chr6	106973856	106973856	+	3.16683e-06	0.00764074	-3.08483	1	1	1	1	0	358	184	ENST00000622315	-	CD24
1591106	chr6	110034333	110034333	-	3.34731e-05	0.0256981	4.62384	0	0	0	0	0	359	55222	ENST00000275169	+	GPR6
1595858	chr6	125154454	125154454	-	1.70934e-05	0.0185405	2.19326	1	1	1	1	0	360	75	ENST00000534199	+	TPD52L1
1601252	chr6	137497803	137497803	-	1.86209e-05	0.0195356	2.05084	0	0	0	1	0	361	-3554	ENST00000367734	-	OLIG3
1608341	chr6	151325641	151325641	-	2.61427e-05	0.0234312	2.25785	1	0	1	1	0	362	-47	ENST00000354675	+	AKAP12
1615773	chr6	166158493	166158493	+	5.06046e-05	0.0322455	9.15366	0	1	0	1	0	363	9385	ENST00000366876	-	T
1631192	chr7	4802502	4802502	-	7.62742e-06	0.012172	14.3598	0	0	1	0	0	364	1567	ENST00000472999	-	RADIL
1633392	chr7	5563617	5563617	+	1.99911e-05	0.0202971	3.24034	1	0	1	0	1	365	168	ENST00000432588	-	ACTB
1636833	chr7	9872439	9872439	-	6.13265e-06	0.0110467	-16.3549	0	0	0	0	0	366	21517	ENST00000603806	+	GS1-69O6.1
1658049	chr7	50304734	50304734	-	0.000104811	0.0471004	-2.35756	1	1	1	1	0	367	8	ENST00000413698	+	IKZF1
1664327	chr7	66654590	66654590	-	3.53148e-06	0.00808882	2.08333	1	1	1	1	0	368	6	ENST00000428557	+	RP4-756H11.3
1681023	chr7	100483818	100483818	-	4.62451e-06	0.00951474	2.76817	1	0	0	0	1	369	-109	ENST00000300179	+	NYAP1
1691570	chr7	122300290	122300290	+	3.03372e-05	0.0249326	-3.30806	0	0	0	1	0	370	-3368	ENST00000428449	+	FEZF1-AS1
1691844	chr7	122312029	122312029	+	0.000113257	0.048248	-2.66453	0	0	0	0	1	371	-1339	ENST00000418046	-	FEZF1
1693882	chr7	128103641	128103641	-	0.000112296	0.0481272	-3.2397	0	0	0	0	1	372	14154	ENST00000485871	+	SND1
1700137	chr7	136803725	136803725	+	4.96887e-05	0.0319203	4.42931	0	0	1	0	0	373	-64944	ENST00000445907	+	CHRM2
1701520	chr7	139358826	139358826	-	0.000114944	0.0484265	2.73892	1	0	1	0	1	374	-686	ENST00000608368	+	LUC7L2
1704244	chr7	142406745	142406745	-	7.16372e-05	0.0396105	-2.46269	1	0	0	0	0	375	-927	ENST00000390367	+	TRBV11-1
1714900	chr7	155375044	155375044	+	7.2029e-05	0.0397664	-2.50752	0	0	0	1	0	376	-7032	ENST00000401499	+	AC008060.7
1715910	chr7	155468375	155468375	-	2.74132e-05	0.0238932	6.87184	0	0	0	1	0	377	-9857	ENST00000626990	+	NA
1717245	chr7	156640344	156640344	-	5.89794e-05	0.0354837	2.30767	1	1	1	1	0	378	65	ENST00000404282	+	RNF32
1717366	chr7	156892938	156892938	+	1.20924e-05	0.015035	2.07254	1	1	0	1	0	379	50	ENST00000415428	-	LMBR1
1718513	chr7	157019028	157019028	-	5.96368e-05	0.0357367	2.55493	0	0	0	1	0	380	8225	ENST00000480284	+	MNX1-AS1
1727082	chr8	11697675	11697675	+	5.01833e-05	0.0320788	-3.52753	0	0	1	1	0	381	5051	ENST00000526974	+	GATA4
1730057	chr8	17497586	17497586	-	7.31235e-05	0.0401582	2.73384	1	0	1	1	0	382	373	ENST00000470360	+	SLC7A2
1736317	chr8	23727212	23727212	+	2.35785e-05	0.0222545	-2.1151	0	0	1	1	0	383	15831	ENST00000520375	-	RP11-213G6.2
1742726	chr8	37736649	37736649	+	3.25987e-05	0.0255912	2.17137	1	1	0	1	0	384	24	ENST00000276461	+	ERLIN2
1768269	chr8	97277943	97277943	-	1.20037e-07	0.00137533	2.04842	1	1	0	1	0	385	22	ENST00000322128	-	TSPYL5
1774249	chr8	106658258	106658258	+	6.63233e-05	0.0380073	-2.04044	1	0	1	1	0	386	369	ENST00000438229	+	OXR1
1776952	chr8	123157710	123157710	+	5.93949e-08	0.000905724	2.87958	0	0	0	0	1	387	-21250	ENST00000523819	+	FAM83A
1779088	chr8	126557332	126557332	+	9.17229e-05	0.0447278	-2.17678	1	1	0	1	0	388	438	ENST00000524320	+	RP11-103H7.5
1786697	chr8	143039379	143039379	-	3.5442e-05	0.0262846	-3.15913	1	1	0	0	0	389	86	ENST00000519775	+	C8orf31
1790594	chr8	143868371	143868371	-	5.71868e-05	0.034775	-16.7936	0	1	0	1	0	390	4896	ENST00000568225	-	EPPK1
1797136	chr8	144713393	144713393	+	6.16456e-05	0.036422	5.16361	1	0	0	1	0	391	-506	ENST00000583427	+	AF186192.6
1799478	chr9	972243	972243	-	0.000108944	0.047707	2.88724	0	0	0	1	0	392	-4721	ENST00000190165	+	DMRT3
1808370	chr9	31255045	31255045	+	0.000111392	0.048074	7.96888	0	0	0	0	1	393	1146	ENST00000497974	+	SLC25A6P2
1826562	chr9	90801495	90801495	-	8.92445e-05	0.0443555	2.67949	1	0	0	1	0	394	-292	ENST00000375754	+	SYK
1827079	chr9	91714684	91714684	-	1.04809e-05	0.0140518	-2.50865	0	0	1	1	0	395	61098	ENST00000548585	-	ROR2
1841666	chr9	111599323	111599323	-	9.77289e-05	0.0459731	3.93471	1	0	1	0	0	396	85	ENST00000309195	-	PTGR1
1844800	chr9	116155919	116155919	-	1.27323e-05	0.0154467	2.09974	0	0	1	0	1	397	2117	ENST00000328252	+	PAPPA
1849157	chr9	124258588	124258588	-	1.58753e-06	0.00539192	2.00803	1	0	1	0	1	398	329	ENST00000454453	+	NEK6
1852775	chr9	127136426	127136426	-	1.5395e-06	0.00532879	8.41748	0	0	1	0	0	399	-13544	ENST00000373425	-	ANGPTL2
1860380	chr9	129597484	129597484	+	6.37952e-06	0.0113446	-2.07743	0	0	0	1	0	400	-11400	ENST00000372486	+	NTMT1
1864360	chr9	131372962	131372962	+	8.93334e-05	0.0443555	2.62019	0	0	0	0	1	401	-21131	ENST00000405995	+	PRRC2B
1865627	chr9	132164354	132164354	+	3.36399e-06	0.00786666	2.67817	0	0	1	1	0	402	2409	ENST00000393229	+	NTNG2
1867752	chr9	133164046	133164046	+	7.87574e-05	0.0418352	-3.29489	1	0	0	1	0	403	-102	ENST00000372040	-	GBGT1
1869053	chr9	133609130	133609130	+	2.03241e-10	7.41875e-05	2.54958	0	0	0	1	0	404	-22934	ENST00000496132	-	FAM163B
1883544	chr9	137618661	137618661	+	1.14098e-05	0.0146283	2.12202	1	1	0	1	0	405	153	ENST00000371417	-	ARRDC1-AS1
1885198	chrX	11757647	11757647	+	7.17767e-08	0.00101513	2.20994	1	1	0	0	1	406	72	ENST00000634846	-	GS1-590J6.3
1888424	chrX	25013092	25013092	-	1.22443e-09	0.000141823	3.48259	0	1	0	1	0	407	2857	ENST00000379044	-	ARX
1889163	chrX	37905863	37905863	-	2.69231e-05	0.0237172	2.02899	1	0	1	1	0	408	-284	ENST00000567273	+	AL121578.2
1893309	chrX	52921075	52921075	-	9.27822e-07	0.00404403	2.19512	0	0	0	1	0	409	21694	ENST00000509613	+	FAM156B
1893397	chrX	53082443	53082443	+	3.40602e-06	0.00792533	2.17628	1	1	0	1	0	410	64	ENST00000579390	+	TSPYL2
1894818	chrX	68694210	68694210	-	6.57174e-05	0.0378037	-3.09073	1	0	1	1	0	411	561	ENST00000374597	+	STARD8
1895569	chrX	71911890	71911890	+	4.84928e-05	0.0314986	2.87863	0	0	1	1	0	412	1074	ENST00000633930	+	NHSL2
1896888	chrX	100820258	100820258	+	1.80295e-07	0.00165772	2.32068	1	0	0	1	0	413	-101	ENST00000415585	+	CSTF2
1897682	chrX	105822226	105822226	+	4.12729e-05	0.0284633	2.47827	1	0	0	0	1	414	-317	ENST00000243300	+	NRK
1901232	chrX	132956640	132956640	-	1.97259e-08	0.000505032	2.32143	0	0	1	1	0	415	1963	ENST00000370833	-	HS6ST2
1904251	chrX	151177298	151177298	+	1.97227e-05	0.0201944	-2.97463	1	0	1	1	0	416	539	ENST00000454196	-	GPR50-AS1
1904446	chrX	152831049	152831049	+	2.13655e-06	0.00620168	2.45902	1	1	0	1	0	417	54	ENST00000432467	+	NSDHL

## Sheet: Table 2
Differential Hydroxymethylation				5hmC_methdiff-GWS
	chr	start	end	strand	pvalue	qvalue	meth.diff	prom	exon	intron	CpGi	shores	target.row	dist.to.feature	feature.name	feature.strand	Gene.name
8230	chr1	2205520	2205520	+	6.85141e-06	0.012815	-2.19547	0	0	1	1	0	1	-1639	ENST00000514625	-	FAAP20
11367	chr1	3139628	3139628	-	4.65817e-05	0.0322055	-11.0784	0	0	1	0	1	2	-5920	ENST00000440516	-	RP1-163G9.2
14683	chr1	6245413	6245413	+	7.77678e-05	0.0447183	-2.57123	0	1	0	1	0	3	1223	ENST00000377898	+	HES3
14911	chr1	6260012	6260012	-	2.12208e-05	0.022764	9.82223	1	0	1	0	1	4	964	ENST00000377893	-	GPR153
15777	chr1	6455017	6455017	-	8.62447e-05	0.0471604	-2.25873	0	0	1	1	0	5	3302	ENST00000477679	+	ESPN
19098	chr1	9129076	9129076	-	4.12393e-06	0.0100135	-2.44773	1	1	0	1	0	6	95	ENST00000377411	-	GPR157
21867	chr1	10795259	10795259	-	5.48615e-05	0.0357964	-2.21088	0	0	1	1	0	7	1390	ENST00000377022	-	CASZ1
24723	chr1	13513986	13513986	-	2.43361e-05	0.0242803	-6.97378	1	1	1	1	0	8	63	ENST00000376085	-	LRRC38
36768	chr1	24187697	24187697	+	2.82462e-06	0.00809953	-2.375	1	0	1	1	0	9	263	ENST00000374419	-	IFNLR1
48731	chr1	32336450	32336450	-	1.73992e-05	0.0203993	2.18609	1	0	0	1	0	10	-72	ENST00000329421	-	MARCKSL1
59317	chr1	40508432	40508432	+	4.3975e-05	0.0311651	-2.15285	1	0	1	1	0	11	230	ENST00000450713	-	RP11-656D10.3
66768	chr1	46489564	46489564	-	6.14205e-05	0.0387433	-4.81009	0	0	0	1	0	12	-17432	ENST00000371956	+	DMBX1
67876	chr1	47434605	47434605	-	8.27502e-07	0.00453527	-2.61044	1	1	0	1	0	13	37	ENST00000445551	-	FOXD2-AS1
75417	chr1	61053895	61053895	+	1.54202e-06	0.00626245	-3.61736	1	0	1	1	0	14	67	ENST00000476646	+	NFIA
81400	chr1	82170527	82170527	+	1.52374e-05	0.0189463	8.96284	0	0	0	0	0	15	90607	ENST00000420549	-	RP11-147G16.1
89575	chr1	107964021	107964021	+	2.04765e-05	0.0222918	-2.13155	1	0	1	0	1	16	-422	ENST00000438318	+	VAV3-AS1
90608	chr1	109397952	109397952	-	1.21131e-05	0.0165508	2.51855	1	0	0	1	0	17	0	ENST00000256637	-	SORT1
98794	chr1	143653743	143653743	+	1.91169e-05	0.0213922	-5.7023	0	0	0	0	1	18	-1529	ENST00000365297	-	RNU1-114P
98849	chr1	143667788	143667788	-	9.40364e-05	0.0486455	-6.74292	0	0	0	1	0	19	-15574	ENST00000365297	-	RNU1-114P
107973	chr1	155250394	155250394	-	4.24316e-05	0.0305412	-12.7142	0	1	1	1	0	20	1415	ENST00000368366	-	FAM189B
121136	chr1	180954519	180954519	+	3.4107e-06	0.00894156	5.90729	1	0	1	1	0	21	369	ENST00000415647	-	KIAA1614-AS1
121690	chr1	181680491	181680491	+	3.16997e-06	0.00857539	4.42085	0	0	1	0	0	22	11744	ENST00000621054	+	Metazoa_SRP
122123	chr1	182893100	182893100	+	8.71571e-08	0.00163399	-6.67787	0	0	0	0	0	23	11817	ENST00000473076	+	DHX9
129994	chr1	205043206	205043206	-	8.60421e-05	0.0470893	2.17179	1	1	0	0	0	24	11	ENST00000331830	+	CNTN2
130583	chr1	205457264	205457264	-	5.19174e-06	0.0113309	2.16834	1	0	1	1	0	25	-174	ENST00000629113	-	LEMD1
141504	chr1	226223693	226223693	+	6.93621e-05	0.0420106	3.52126	1	1	0	1	0	26	77	ENST00000366810	+	MIXL1
147906	chr1	231421972	231421972	+	5.5232e-05	0.0359707	2.06135	0	1	0	1	0	27	-1630	ENST00000476717	-	EGLN1
160699	chr10	8037389	8037389	-	2.69742e-05	0.0252118	-3.02035	0	0	0	0	1	28	-14152	ENST00000418270	+	RP11-379F12.4
160955	chr10	8050769	8050769	-	3.22326e-05	0.0269758	-2.66414	1	1	1	1	0	29	-772	ENST00000418270	+	RP11-379F12.4
161324	chr10	8514249	8514249	+	9.72925e-05	0.0490359	-9.10403	1	1	0	0	1	30	858	ENST00000451609	-	KRT8P37
172130	chr10	28144108	28144108	+	6.76524e-05	0.0413166	-8.09225	0	0	1	0	0	31	59125	ENST00000474731	-	MPP7
172656	chr10	28678124	28678124	+	2.98781e-05	0.026338	-5.27037	1	0	1	1	0	32	616	ENST00000497699	+	BAMBI
182063	chr10	50623585	50623585	-	3.7529e-06	0.00961968	2.10694	1	0	1	1	0	33	393	ENST00000429490	-	SGMS1
182934	chr10	58267729	58267729	+	7.83333e-09	0.000905729	2.78373	1	1	0	1	0	34	206	ENST00000373935	-	IPMK
197826	chr10	87505378	87505378	+	1.03987e-05	0.0152127	2.21435	1	1	0	1	0	35	505	ENST00000371994	+	MINPP1
198750	chr10	89535410	89535410	+	2.20055e-05	0.0231437	-2.47729	1	0	1	1	0	36	147	ENST00000371790	-	SLC16A12
201230	chr10	93496803	93496803	-	5.86592e-06	0.0119739	-2.56763	1	1	0	1	0	37	173	ENST00000371485	+	CEP55
207051	chr10	100519973	100519973	-	3.3325e-05	0.0273268	2.02828	1	0	1	1	0	38	-110	ENST00000480905	-	SEC31B
209949	chr10	101135137	101135137	-	0.000102922	0.0499027	-4.17881	1	0	1	1	0	39	825	ENST00000525019	+	TLX1
210299	chr10	101222841	101222841	-	6.25478e-05	0.0392547	-5.15634	0	0	0	1	0	40	-6753	ENST00000547077	+	LBX1-AS1
212062	chr10	102226367	102226367	+	9.78459e-06	0.0147161	3.73568	1	1	0	1	0	41	41	ENST00000370005	+	ELOVL3
217468	chr10	111078112	111078112	-	2.73466e-06	0.00794428	2.34645	1	1	0	1	0	42	951	ENST00000280155	+	ADRA2A
229646	chr10	128694744	128694744	+	2.17046e-05	0.0230553	-11.4839	0	0	0	0	0	43	-218135	ENST00000446589	+	RP11-442O18.2
229910	chr10	129863642	129863642	-	4.37124e-05	0.0310335	12.0224	0	0	1	0	0	44	18316	ENST00000614150	+	RP11-234G16.5
231405	chr10	131260726	131260726	-	6.59252e-05	0.0405621	7.38376	1	0	1	0	1	45	-391	ENST00000483040	-	TCERG1L
234787	chr10	133142026	133142026	+	6.91649e-05	0.0419384	-11.1218	0	0	0	1	0	46	3279	ENST00000418634	-	RPL5P28
239162	chr11	556092	556092	-	5.83073e-05	0.0374238	-2.31006	1	1	0	1	0	47	329	ENST00000469990	-	LMNTD2
242734	chr11	1262645	1262645	+	7.91095e-06	0.0134268	3.1649	0	0	0	0	0	48	3124	ENST00000527802	+	MUC5B
246479	chr11	2791473	2791473	+	1.13925e-08	0.000905729	-6.79512	0	0	1	1	0	49	13900	ENST00000526095	+	KCNQ1
247024	chr11	2902109	2902109	+	3.90012e-05	0.0292607	3.58137	1	0	1	1	0	50	-84	ENST00000312221	+	SLC22A18
249145	chr11	7089427	7089427	-	4.51922e-05	0.031721	-11.0893	1	1	0	1	0	51	402	ENST00000306904	+	RBMXL2
249379	chr11	7252757	7252757	-	3.11227e-05	0.0266583	2.46677	1	0	1	1	0	52	589	ENST00000532592	+	SYT9
258105	chr11	20277040	20277040	-	1.8069e-05	0.0208365	-7.24004	0	0	0	0	0	53	-86645	ENST00000530266	+	HTATIP2
265187	chr11	44318892	44318892	-	2.88853e-05	0.0258357	-4.2283	0	0	0	0	1	54	-8727	ENST00000329255	-	ALX4
266029	chr11	45412198	45412198	-	9.72979e-06	0.0146747	8.30578	0	0	1	0	0	55	12752	ENST00000534604	+	RP11-430H10.3
279788	chr11	64234175	64234175	+	6.08227e-05	0.0384716	-10.0963	1	1	1	1	0	56	118	ENST00000534988	-	RP11-783K16.14
284524	chr11	65546790	65546790	-	7.46142e-05	0.0437771	3.51456	1	0	1	1	0	57	-32	ENST00000529189	-	LTBP3
294242	chr11	68313267	68313267	+	2.07086e-08	0.000927455	-4.72215	1	0	1	1	0	58	585	ENST00000529993	+	LRP5
294833	chr11	69005850	69005850	-	3.94277e-05	0.0293862	-11.6551	0	1	0	1	0	59	1458	ENST00000562506	+	RP11-554A11.5
296189	chr11	69818826	69818826	-	5.67412e-05	0.0367404	-2.14634	1	1	0	1	0	60	199	ENST00000334134	-	FGF3
298456	chr11	72244124	72244124	+	0.000100302	0.0495191	-3.19893	1	1	1	1	0	61	53	ENST00000298231	-	PHOX2A
299856	chr11	73660873	73660873	-	6.03154e-05	0.0383148	7.64925	1	1	1	1	0	62	566	ENST00000545106	+	PLEKHB1
301158	chr11	75428443	75428443	-	7.43788e-05	0.0437187	8.30621	0	1	0	1	0	63	-1605	ENST00000527491	-	KLHL35
302245	chr11	76209400	76209400	+	1.48251e-07	0.00207847	2.25225	0	0	1	1	0	64	1331	ENST00000532150	-	WNT11
323092	chr11	128451857	128451857	+	4.9591e-05	0.0334821	7.30005	0	0	0	1	0	65	12094	ENST00000530924	-	ETS1
327083	chr11	134332510	134332510	+	1.65176e-05	0.019859	-10.1613	1	0	1	1	0	66	638	ENST00000339772	+	GLB1L2
329025	chr12	1820272	1820272	+	5.14993e-05	0.0344048	2.07175	1	1	1	0	0	67	7	ENST00000543818	+	LRTM2
332969	chr12	6556399	6556399	-	1.56772e-05	0.0192654	11.3122	1	0	0	0	1	68	-317	ENST00000619571	-	IFFO1
344473	chr12	38156530	38156530	+	4.4777e-05	0.0315319	9.47413	0	0	0	0	0	69	5053	ENST00000362973	-	RNA5SP358
347114	chr12	46268987	46268987	-	1.24607e-05	0.016812	2.75457	1	1	0	1	0	70	9	ENST00000549049	-	SLC38A1
355690	chr12	52714537	52714537	+	9.83408e-05	0.049271	7.2394	0	0	0	1	0	71	4504	ENST00000549467	-	KRT126P
357753	chr12	53951876	53951876	+	4.80267e-05	0.0328385	-2.4887	0	0	0	1	0	72	-2958	ENST00000243103	+	HOXC12
358045	chr12	53966692	53966692	+	6.40901e-06	0.0124985	-5.41367	1	0	1	1	0	73	-63	ENST00000425595	-	HOTAIR
358062	chr12	53973498	53973498	-	1.32587e-05	0.0173514	-3.80165	1	1	1	1	0	74	372	ENST00000243082	+	HOXC11
358254	chr12	53984717	53984717	-	3.15742e-05	0.0268072	-4.78992	1	1	1	0	1	75	42	ENST00000513165	-	HOXC-AS3
367173	chr12	66189269	66189269	-	6.2112e-06	0.0122903	-4.39614	1	1	0	1	0	76	14	ENST00000457197	+	IRAK3
384451	chr12	112419301	112419301	-	2.6707e-06	0.00781516	-4.66321	1	0	1	1	0	77	191	ENST00000635625	+	PTPN11
390149	chr12	120302972	120302972	-	9.52244e-06	0.0144703	-2.47052	1	0	1	0	0	78	653	ENST00000202967	+	SIRT4
395210	chr12	122981331	122981331	-	0.000101168	0.0496642	-3.28767	1	1	1	1	0	79	193	ENST00000357866	+	ARL6IP4
410159	chr13	25170547	25170547	-	1.67169e-08	0.000905729	2.25303	0	1	1	1	0	80	1741	ENST00000515384	-	AMER2
412900	chr13	27954510	27954510	+	5.51911e-05	0.0359707	4.32948	1	1	0	1	0	81	986	ENST00000567234	+	LINC00543
425356	chr13	57632708	57632708	+	7.52922e-07	0.00432004	-3.30456	1	1	0	1	0	82	868	ENST00000610846	-	RP11-95F22.1
430422	chr13	94702811	94702811	+	9.25538e-05	0.0485059	-2.87724	1	1	0	1	0	83	52	ENST00000433569	-	LINC00391
434361	chr13	99989614	99989614	-	0.000102115	0.0497446	11.3296	0	0	0	1	0	84	4122	ENST00000481565	+	ZIC2
439681	chr13	112067585	112067585	-	1.70354e-06	0.00655514	-2.34286	1	0	0	1	0	85	-62	ENST00000330949	+	SOX1
453910	chr14	38255605	38255605	+	3.7376e-07	0.00317163	-2.37506	1	1	0	1	0	86	765	ENST00000342213	-	CLEC14A
457584	chr14	52068116	52068116	+	0.000100198	0.0495191	-3.40909	1	1	0	1	0	87	879	ENST00000216286	-	NID2
460822	chr14	56811233	56811233	-	5.99467e-07	0.00401044	-2.57381	1	0	0	0	1	88	-755	ENST00000555804	-	OTX2
463263	chr14	60643989	60643989	-	1.79474e-05	0.0207877	-3.94958	0	1	0	0	1	89	4775	ENST00000555871	+	SALRNA1
470531	chr14	73239761	73239761	+	1.25878e-06	0.00563756	-7.99591	1	1	1	1	0	90	138	ENST00000555445	+	PAPLN
471974	chr14	74240462	74240462	-	1.65227e-06	0.00647931	-5.43532	1	0	1	1	0	91	992	ENST00000261980	+	VSX2
473891	chr14	75578636	75578636	-	2.03e-07	0.00233782	-2.02669	1	1	0	1	0	92	21	ENST00000238667	+	FLVCR2
475224	chr14	77125431	77125431	-	5.11203e-07	0.00366315	-9.04327	0	0	1	1	0	93	8865	ENST00000557408	+	TMEM63C
475256	chr14	77139757	77139757	-	6.73895e-06	0.0126781	-2.23831	1	0	1	1	0	94	-926	ENST00000600936	+	RP11-463C8.7
475487	chr14	77199832	77199832	+	4.16874e-07	0.00339456	2.77953	0	0	1	0	0	95	1309	ENST00000364514	-	SNORA32
485307	chr14	99603860	99603860	-	3.83153e-05	0.0289347	-3.42834	1	1	0	1	0	96	167	ENST00000380243	-	CCDC85C
488241	chr14	101457694	101457694	-	9.38233e-05	0.0486373	-4.36228	0	0	0	1	0	97	10054	ENST00000553318	+	RP11-1029J19.2
498326	chr14	105301302	105301302	+	4.25157e-05	0.0305482	2.407	1	0	1	1	0	98	-25	ENST00000548421	-	BRF1
500057	chr14	105653006	105653006	+	1.0422e-08	0.000905729	2.40385	0	0	0	0	0	99	-3950	ENST00000497397	-	RP11-731F5.2
504538	chr15	30225801	30225801	+	1.90002e-05	0.0213559	-3.1431	0	0	0	1	0	100	2786	ENST00000569415	+	RP11-261B23.1
521377	chr15	58065603	58065603	-	5.86332e-06	0.0119739	-2.9595	1	1	1	1	0	101	66	ENST00000430119	-	ALDH1A2
542247	chr15	81002166	81002166	-	5.20409e-05	0.0346001	-2.00514	0	1	0	1	0	102	1224	ENST00000267984	+	MESDC1
552450	chr15	96322091	96322091	-	1.90431e-05	0.0213719	-2.24454	1	0	1	1	0	103	555	ENST00000558929	-	NR2F2-AS1
561050	chr16	683721	683721	-	9.89459e-05	0.049366	3.5422	1	1	1	1	0	104	-122	ENST00000565258	-	JMJD8
564484	chr16	1221970	1221970	+	7.47397e-07	0.00432004	-8.44424	0	1	0	0	0	105	-1669	ENST00000621827	+	RP11-616M22.12
567311	chr16	1872369	1872369	+	4.44094e-05	0.0313412	-3.0713	1	0	1	1	0	106	-192	ENST00000397344	-	MEIOB
569142	chr16	2124686	2124686	+	1.65912e-07	0.00215088	-5.2229	0	0	1	0	0	107	5481	ENST00000562027	+	RP11-304L19.2
572691	chr16	2842661	2842661	-	1.08082e-05	0.0155312	15.0598	1	1	0	1	0	108	-24	ENST00000476276	-	PRSS30P
579583	chr16	5011121	5011121	+	2.03156e-05	0.0221915	-17.5645	1	1	0	0	0	109	214	ENST00000588778	+	RP11-165E7.1
584280	chr16	15141192	15141192	-	3.63676e-05	0.0283492	-5.98456	0	0	1	0	0	110	-4037	ENST00000538100	-	PKD1P6
593786	chr16	30021590	30021590	-	5.67168e-08	0.00118023	2.50522	1	1	1	1	0	111	99	ENST00000567824	-	DOC2A
596654	chr16	30761739	30761739	-	8.47321e-07	0.004569	2.079	1	1	0	1	0	112	-6	ENST00000563909	+	RNF40
597434	chr16	30948115	30948115	-	1.27922e-07	0.00198315	2.31512	1	1	0	1	0	113	-271	ENST00000566056	+	AC135048.13
599036	chr16	31472074	31472074	-	4.81222e-05	0.032862	-2.37904	1	1	1	0	0	114	17	ENST00000394863	+	TGFB1I1
606762	chr16	54930087	54930087	-	7.81334e-05	0.0448335	-2.10103	1	0	0	1	0	115	-775	ENST00000394636	+	IRX5
613715	chr16	67170605	67170605	+	4.32941e-06	0.0103019	-9.05701	1	0	1	1	0	116	65	ENST00000565645	+	NOL3
621477	chr16	73065213	73065213	-	9.46533e-06	0.0144445	-2.48447	0	0	0	0	1	117	4745	ENST00000604855	+	RP11-346C20.3
633423	chr16	88456042	88456042	+	6.03609e-05	0.0383148	-2.33196	0	0	1	1	0	118	2417	ENST00000562437	+	ZFPM1
642757	chr17	1491881	1491881	-	2.57579e-06	0.00762004	-3.20819	1	0	1	1	0	119	160	ENST00000574790	-	MYO1C
645169	chr17	2055512	2055512	-	1.77436e-05	0.0206704	6.11683	1	0	1	1	0	120	415	ENST00000399849	+	HIC1
654475	chr17	7383984	7383984	-	7.45128e-05	0.0437337	-2.08668	1	1	0	1	0	121	-263	ENST00000577009	+	TNK1
658666	chr17	8315643	8315643	-	2.80385e-05	0.0255551	-5.02086	1	0	1	0	0	122	776	ENST00000578286	+	ARHGEF15
661378	chr17	13600849	13600849	-	9.77395e-05	0.0491174	-2.60747	0	1	0	1	0	123	1079	ENST00000284110	-	HS3ST3A1
661488	chr17	13601791	13601791	-	4.31763e-05	0.0307886	-2.13675	1	1	0	1	0	124	137	ENST00000284110	-	HS3ST3A1
668236	chr17	20008960	20008960	+	1.75538e-08	0.000905729	2.12072	1	1	0	0	1	125	275	ENST00000564549	-	RP11-209D14.2
669916	chr17	21593593	21593593	-	2.96056e-06	0.00827025	-5.55005	1	1	0	0	1	126	801	ENST00000578656	+	RP11-822E23.5
670527	chr17	26962990	26962990	-	2.27043e-05	0.0232862	-8.18524	0	0	0	1	0	127	-18704	ENST00000580677	+	RP11-260A9.1
684770	chr17	39225336	39225336	-	9.2502e-06	0.0143111	2.30906	1	0	1	1	0	128	333	ENST00000584501	-	STAC2
687634	chr17	40342993	40342993	-	6.5478e-05	0.04034	-3.07414	1	1	1	0	1	129	144	ENST00000581080	-	RARA-AS1
688269	chr17	41528128	41528128	-	4.41303e-06	0.0104431	-2.95802	1	1	0	1	0	130	172	ENST00000455635	-	KRT19
698729	chr17	47733275	47733275	+	4.00938e-05	0.0295984	-3.21307	1	1	0	1	0	131	33	ENST00000177694	+	TBX21
700799	chr17	48592285	48592285	+	1.7394e-05	0.0203993	-6.48415	1	1	1	1	0	132	-7	ENST00000429755	+	HOXB-AS3
700910	chr17	48596263	48596263	+	6.78268e-05	0.0413917	-3.41297	1	1	1	1	0	133	-176	ENST00000466037	+	HOXB-AS3
701766	chr17	48646979	48646979	-	9.31446e-06	0.0143441	-3.21429	1	1	1	1	0	134	45	ENST00000433510	-	RP11-357H14.17
714689	chr17	63849477	63849477	+	5.41047e-05	0.035446	11.2499	1	0	1	1	0	135	166	ENST00000469014	+	TCAM1P
714705	chr17	63961666	63961666	+	1.75485e-05	0.0204876	2.32659	1	1	1	0	0	136	28	ENST00000581514	-	SCN4A
714977	chr17	64130542	64130542	+	4.53006e-05	0.0317728	-2.08216	1	1	0	1	0	137	278	ENST00000606895	-	ERN1
718146	chr17	68197924	68197924	+	5.99694e-05	0.0381501	2.53331	1	0	0	1	0	138	-997	ENST00000589904	+	LOC440461
719208	chr17	70168991	70168991	+	3.58257e-05	0.0282481	-2.25711	1	1	1	1	0	139	320	ENST00000535240	+	KCNJ2
720964	chr17	74326062	74326062	+	7.42831e-05	0.0437187	-2.0908	1	0	0	1	0	140	-148	ENST00000551294	+	KIF19
721041	chr17	74357040	74357040	-	7.21917e-05	0.0429182	-6.1075	0	1	0	1	0	141	4907	ENST00000375366	-	BTBD17
729035	chr17	77372813	77372813	+	3.76944e-05	0.0287397	-3.12992	1	0	1	1	0	142	-377	ENST00000423034	+	2009-09-01
729900	chr17	78168975	78168975	-	7.49558e-07	0.00432004	2.32398	1	0	1	1	0	143	-183	ENST00000590201	+	SYNGR2
731888	chr17	79183804	79183804	+	2.2521e-05	0.0232723	2.05929	1	0	1	1	0	144	-333	ENST00000580508	-	RBFOX3
734677	chr17	80037241	80037241	-	3.78387e-05	0.0287633	-2.80066	1	0	1	1	0	145	566	ENST00000576241	+	CCDC40
738779	chr17	81400907	81400907	-	8.35288e-05	0.0463431	-2.29965	1	0	1	1	0	146	-130	ENST00000584184	-	MIR4740
746134	chr17	82698039	82698039	-	2.82043e-05	0.0255917	-2.26716	1	0	1	1	0	147	616	ENST00000572603	-	RAB40B
755127	chr18	12308867	12308867	-	3.58099e-06	0.00929726	-2.70436	1	0	1	1	0	148	606	ENST00000591463	+	TUBB6
757468	chr18	21242967	21242967	-	4.36432e-05	0.0309986	-2.07254	1	0	1	1	0	149	611	ENST00000269218	+	GREB1L
761529	chr18	31043030	31043030	-	3.97505e-05	0.0295307	-4.4862	1	0	0	1	0	150	-216	ENST00000434452	-	DSC3
766708	chr18	47261658	47261658	-	2.16271e-06	0.00704431	-3.04007	0	0	0	0	1	151	-12476	ENST00000400404	-	SKOR2
780888	chr18	79637922	79637922	-	3.65769e-06	0.00943565	-5.36791	0	0	0	1	0	152	27177	ENST00000587527	+	RP11-567M16.2
785020	chr19	676963	676963	-	5.08941e-05	0.0341332	8.76672	1	0	1	0	1	153	600	ENST00000166139	+	FSTL3
791858	chr19	1446952	1446952	+	1.56798e-06	0.00631202	2.06399	1	0	1	1	0	154	652	ENST00000587869	+	APC2
799563	chr19	2720915	2720915	+	6.42192e-05	0.0398692	-2.0595	1	0	1	1	0	155	427	ENST00000588128	-	DIRAS1
805801	chr19	4607319	4607319	-	6.30827e-05	0.0394369	-9.99178	0	0	0	0	0	156	-13875	ENST00000592027	+	CTB-50L17.2
806917	chr19	5293041	5293041	+	1.78327e-05	0.0206845	2.65758	1	0	1	1	0	157	212	ENST00000591760	-	PTPRS
809716	chr19	6552118	6552118	-	1.3181e-05	0.0173033	-5.20227	0	0	0	0	0	158	2377	ENST00000594355	-	CTD-2396E7.7
813794	chr19	8342795	8342795	-	3.51105e-05	0.0281411	-8.09001	1	0	1	1	0	159	468	ENST00000330915	-	KANK3
819400	chr19	11090024	11090024	+	2.40301e-05	0.0241694	2.99079	1	0	1	0	1	160	548	ENST00000558013	+	LDLR
820063	chr19	11418790	11418790	+	9.87747e-05	0.0493352	-2.92113	1	1	1	1	0	161	-218	ENST00000567431	-	RGL3
825424	chr19	13153892	13153892	+	8.99127e-05	0.0479104	7.65225	1	1	0	1	0	162	-181	ENST00000586483	-	CTC-250I14.6
831964	chr19	16627454	16627454	-	5.92492e-05	0.0378475	2.05365	1	0	1	0	1	163	490	ENST00000611692	-	MED26
838800	chr19	18745585	18745585	+	3.84067e-06	0.0096633	-17.4095	0	0	1	0	0	164	2677	ENST00000601916	+	CRTC1
852285	chr19	35755805	35755805	-	8.02041e-05	0.04523	12.6442	0	1	0	1	0	165	1205	ENST00000587965	-	HSPB6
855579	chr19	38217564	38217564	-	5.69891e-06	0.0118712	-3.22321	1	1	1	0	0	166	89	ENST00000472656	-	DPF1
857603	chr19	39032935	39032935	-	3.77522e-06	0.00964406	6.51568	1	0	0	0	1	167	-151	ENST00000600828	-	FBXO27
864586	chr19	42295361	42295361	+	7.02298e-05	0.0423085	-4.54545	1	1	0	0	0	168	903	ENST00000571033	+	CIC
865278	chr19	43408409	43408409	+	2.44585e-05	0.0243032	8.65313	0	0	1	1	0	169	-6479	ENST00000601707	+	TEX101
866709	chr19	44758090	44758090	-	3.31172e-07	0.00300907	3.7337	1	0	1	1	0	170	435	ENST00000477832	+	BCL3
870774	chr19	46493985	46493985	+	3.05196e-05	0.0264569	3.06856	1	1	1	1	0	171	-523	ENST00000377652	+	CTB-158D10.3
871233	chr19	46717191	46717191	-	1.52581e-05	0.0189526	-2.04082	1	0	0	1	0	172	-65	ENST00000433867	-	PRKD2
875583	chr19	48630108	48630108	+	9.49715e-06	0.0144479	9.93907	0	1	1	1	0	173	4419	ENST00000593500	-	DBP
875948	chr19	48739145	48739145	-	3.97003e-07	0.00331651	2.75635	1	1	0	1	0	174	-128	ENST00000599291	-	RASIP1
886149	chr19	53978290	53978290	+	1.60713e-05	0.0195559	4.13239	0	0	1	1	0	175	-4017	ENST00000401179	+	CACNG8
886430	chr19	53991700	53991700	+	2.89746e-05	0.0258529	-3.05305	1	0	0	1	0	176	-588	ENST00000252729	+	CACNG6
905317	chr2	11830082	11830082	-	5.17053e-05	0.0344504	-2.16147	0	0	0	0	0	177	6905	ENST00000578394	-	MIR4262
909434	chr2	24175051	24175051	-	4.90694e-07	0.0036291	-12.3568	1	0	1	1	0	178	-18	ENST00000456591	+	FAM228A
920188	chr2	42361199	42361199	-	9.28429e-08	0.00168191	2.2293	1	1	1	1	0	179	-8	ENST00000464443	-	COX7A2L
922631	chr2	45009371	45009371	+	9.37609e-05	0.0486373	6.46351	1	1	0	1	0	180	60	ENST00000303077	-	SIX2
927165	chr2	58047209	58047209	-	8.87835e-05	0.047731	-2.24111	1	0	1	1	0	181	336	ENST00000428021	+	VRK2
931514	chr2	66581543	66581543	-	5.70136e-05	0.036828	2.3046	0	0	1	1	0	182	7515	ENST00000433396	+	AC007392.3
936328	chr2	73112431	73112431	-	3.64836e-05	0.0283617	2.68732	1	1	1	1	0	183	-587	ENST00000608612	+	RP11-44N22.3
944537	chr2	88452569	88452569	-	1.15307e-06	0.00538891	-2.42165	1	1	0	1	0	184	88	ENST00000428390	-	FOXI3
951694	chr2	101697849	101697849	+	1.18269e-05	0.0163118	2.13653	1	1	1	1	0	185	107	ENST00000425019	+	MAP4K4
954895	chr2	109031679	109031679	+	7.70793e-06	0.0133307	2.06079	0	0	0	1	0	186	-42308	ENST00000376651	-	EDAR
955821	chr2	111117865	111117865	+	6.58852e-05	0.0405599	-2.34265	0	1	0	1	0	187	-1513	ENST00000432179	+	BCL2L11
955903	chr2	111119147	111119147	+	1.72318e-05	0.0203388	-4.19761	1	0	0	1	0	188	-231	ENST00000432179	+	BCL2L11
957633	chr2	113157629	113157629	+	2.42834e-05	0.0242803	-2.39482	1	0	1	1	0	189	306	ENST00000465917	+	PSD4
959047	chr2	118834050	118834050	-	2.54896e-05	0.0246236	-3.14008	1	1	0	0	1	190	560	ENST00000584273	-	RP11-19E11.1
959760	chr2	118857592	118857592	-	7.35641e-05	0.043517	-2.79966	0	0	0	1	0	191	-9915	ENST00000295206	-	EN1
964028	chr2	127702186	127702186	-	6.31773e-06	0.0124001	3.46127	1	1	0	1	0	192	680	ENST00000310981	+	SFT2D3
966989	chr2	131093346	131093346	-	1.82052e-05	0.0208944	2.09227	1	1	0	1	0	193	83	ENST00000409185	-	FAM168B
973545	chr2	160492852	160492852	+	4.53054e-05	0.0317728	2.12697	1	0	1	1	0	194	118	ENST00000477486	-	RBMS1
974658	chr2	164621561	164621561	+	9.28098e-06	0.014333	2.00085	1	1	0	1	0	195	-84	ENST00000446413	-	GRB14
976809	chr2	170816965	170816965	-	8.47711e-05	0.0467728	4.80753	1	1	1	1	0	196	55	ENST00000344257	+	GAD1
977872	chr2	172081469	172081469	+	3.8078e-05	0.0288636	5.91138	0	1	0	0	1	197	-3271	ENST00000361609	+	DLX1
978460	chr2	172102369	172102369	-	1.69148e-05	0.0201267	2.76369	1	1	0	1	0	198	532	ENST00000234198	-	DLX2
982850	chr2	176151085	176151085	-	3.73902e-05	0.0286521	-3.30927	1	1	1	0	1	199	0	ENST00000468418	+	AC009336.19
983141	chr2	176162791	176162791	+	1.92026e-06	0.00677466	-4.59103	0	0	1	0	1	200	-1286	ENST00000249440	+	HOXD3
983601	chr2	176189928	176189928	-	2.41622e-05	0.0242569	-2.29953	1	1	0	0	1	201	-971	ENST00000413969	-	HAGLR
998836	chr2	219057694	219057694	-	1.47885e-05	0.0185697	-2.1699	0	1	0	1	0	202	1057	ENST00000583592	-	MIR3131
1000157	chr2	219418528	219418528	-	3.53127e-05	0.0282133	-2.20436	1	1	0	1	0	203	153	ENST00000373960	+	DES
1001790	chr2	222298671	222298671	-	1.60108e-05	0.0195156	-2.79356	1	1	1	1	0	204	76	ENST00000409828	-	PAX3
1001936	chr2	222304167	222304167	-	3.71043e-05	0.0285788	-2.63036	0	1	0	1	0	205	1191	ENST00000440903	+	CCDC140
1005380	chr2	230848092	230848092	+	1.64951e-06	0.00647931	3.03797	0	0	0	1	0	206	11185	ENST00000603556	+	RP11-499P1.1
1008186	chr2	232486443	232486443	+	3.18595e-05	0.0268515	-2.68097	1	1	0	1	0	207	211	ENST00000409941	-	ECEL1
1010879	chr2	235671050	235671050	-	5.31209e-06	0.011493	-2.18864	0	1	1	1	0	208	1448	ENST00000409538	+	AGAP1
1011818	chr2	236841604	236841604	+	1.07464e-05	0.0154838	-9.08024	0	0	0	0	0	209	88832	ENST00000413385	+	AC011286.1
1015920	chr2	240568633	240568633	+	4.92682e-09	0.000794348	2.04724	1	0	1	1	0	210	-54	ENST00000270357	+	RNPEPL1
1016239	chr2	240714264	240714264	+	1.3002e-05	0.0171828	7.99963	0	1	0	0	0	211	6022	ENST00000488776	-	KIF1A
1016681	chr2	240999201	240999201	-	1.31092e-05	0.0172547	-2.5974	1	0	1	1	0	212	365	ENST00000310397	+	SNED1
1018789	chr2	241813102	241813102	+	1.06681e-07	0.00182147	14.7795	1	0	1	0	1	213	-915	ENST00000428592	+	NEU4
1027087	chr20	5317103	5317103	-	7.02325e-06	0.012925	-3.08064	0	0	0	1	0	214	-2735	ENST00000217270	-	PROKR2
1032428	chr20	21101266	21101266	+	4.16322e-06	0.010057	-2.54512	1	0	1	1	0	215	294	ENST00000455890	-	LINC00237
1037499	chr20	29301439	29301439	-	4.14421e-06	0.0100326	-5.40149	0	0	0	1	0	216	-17385	ENST00000635219	+	DUX4L32
1038544	chr20	30514341	30514341	-	1.52848e-05	0.0189563	-8.39481	0	0	0	0	0	217	-25483	ENST00000622846	-	NA
1043861	chr20	34825528	34825528	-	2.56243e-09	0.000516424	2.18579	1	1	0	1	0	218	103	ENST00000612493	-	NCOA6
1055412	chr20	48828350	48828350	+	1.61301e-05	0.0195675	-2.41758	1	0	1	1	0	219	-468	ENST00000371941	-	PREX1
1061322	chr20	58692975	58692975	+	5.67087e-05	0.0367341	-2.65012	1	1	1	1	0	220	-194	ENST00000529976	+	NPEPL1
1061670	chr20	58868949	58868949	-	2.91204e-06	0.00819384	8.34755	0	0	1	0	0	221	8033	ENST00000605044	-	RP1-309F20.4
1068191	chr20	63083872	63083872	-	5.35079e-05	0.035221	-11.6581	0	1	0	0	0	222	-18270	ENST00000459583	+	HAR1A
1073147	chr20	64049376	64049376	+	3.18133e-05	0.0268515	2.20136	1	1	0	1	0	223	266	ENST00000340356	-	SOX18
1073331	chr20	64063429	64063429	-	4.46727e-08	0.00112621	2.57827	1	0	1	1	0	224	-52	ENST00000415602	+	TCEA2
1074098	chr21	9592720	9592720	-	0.000101534	0.0496796	6.70041	0	0	0	0	0	225	-12306	ENST00000623408	-	RP11-570J4.2
1077833	chr21	31557743	31557743	+	4.20326e-07	0.00340548	-2.04819	0	0	1	1	0	226	1235	ENST00000286827	-	TIAM1
1083046	chr21	36704681	36704681	-	1.07812e-07	0.00182147	-3.43474	0	0	1	1	0	227	-3118	ENST00000430607	-	AP000697.6
1089238	chr21	44013036	44013036	-	6.4493e-07	0.00415927	2.2508	1	0	1	1	0	228	713	ENST00000422875	+	TRAPPC10
1092907	chr21	45973006	45973006	-	7.38444e-05	0.0436113	-2.10804	0	0	0	1	0	229	-1483	ENST00000621707	+	AJ011932.1
1099581	chr22	19764326	19764326	+	2.32931e-05	0.0237004	-15.8519	1	1	0	1	0	230	-753	ENST00000484336	+	TBX1
1102140	chr22	20495767	20495767	+	9.92969e-11	5.33652e-05	2.19355	1	1	0	1	0	231	26	ENST00000479601	-	KLHL22
1104551	chr22	23141812	23141812	-	4.07323e-06	0.00998062	-3.01659	1	0	1	1	0	232	282	ENST00000216036	-	RSPH14
1111075	chr22	29883666	29883666	-	9.85131e-09	0.000905729	2.12443	1	0	1	1	0	233	-194	ENST00000621448	+	NA
1116769	chr22	37560529	37560529	-	8.81532e-05	0.0475825	-3.1051	1	1	0	1	0	234	51	ENST00000430687	+	CDC42EP1
1116931	chr22	37607127	37607127	+	1.10541e-06	0.00528855	-2.36967	0	0	0	0	1	235	-1348	ENST00000343632	+	GGA1
1123990	chr22	41380767	41380767	-	7.39879e-06	0.0131681	-3.25866	0	0	1	0	1	236	-1162	ENST00000266304	+	TEF
1124233	chr22	41445662	41445662	-	3.39993e-06	0.00894156	2.10161	0	0	1	0	1	237	1124	ENST00000434408	-	TOB2
1126809	chr22	42649720	42649720	-	1.94339e-06	0.00678209	-2.73264	1	0	0	0	1	238	-153	ENST00000352397	-	CYB5R3
1128174	chr22	43425092	43425092	-	4.10216e-06	0.00999077	-3.79092	0	1	0	0	0	239	8339	ENST00000480239	+	MPPED1
1130584	chr22	45503175	45503175	-	9.77904e-05	0.0491174	-2.15995	1	1	1	1	0	240	131	ENST00000439835	+	FBLN1
1130739	chr22	45867376	45867376	-	6.94742e-05	0.0420469	-18.5938	0	0	0	1	0	241	-8556	ENST00000623717	+	WI2-85898F10.2
1133124	chr22	46296549	46296549	+	2.27444e-07	0.00247775	-2.54743	1	1	0	1	0	242	112	ENST00000623117	-	GTSE1-AS1
1150160	chr3	19875850	19875850	+	3.73698e-05	0.0286501	-8.80741	0	0	0	0	0	243	22975	ENST00000467602	-	EFHB
1152250	chr3	27713805	27713805	-	4.96894e-05	0.0335064	3.94726	1	1	0	0	1	244	897	ENST00000606069	+	RP11-222K16.2
1156835	chr3	39052155	39052155	-	2.91868e-07	0.00295961	2.14425	1	0	1	1	0	245	137	ENST00000420940	+	WDR48
1179195	chr3	71429122	71429122	+	6.54556e-06	0.0126169	4.87383	0	0	1	0	0	246	64434	ENST00000327590	-	FOXP1
1180581	chr3	75396326	75396326	+	2.39858e-05	0.0241399	-6.0184	1	0	0	1	0	247	-791	ENST00000487255	-	RP11-803B1.3
1181687	chr3	87052693	87052693	-	9.76195e-05	0.0490927	10.1731	1	1	0	1	0	248	46	ENST00000496669	-	PPATP1
1189908	chr3	125141732	125141732	+	0.000103655	0.0499058	5.47888	0	0	1	1	0	249	9484	ENST00000495105	-	SLC12A8
1189918	chr3	125141822	125141822	-	1.32005e-05	0.0173033	10.0473	0	0	1	1	0	250	9394	ENST00000495105	-	SLC12A8
1189923	chr3	125141857	125141857	-	4.84825e-06	0.0109021	6.39259	0	0	1	1	0	251	9359	ENST00000495105	-	SLC12A8
1190731	chr3	126356169	126356169	-	7.08637e-06	0.012925	-7.08341	0	0	1	1	0	252	1274	ENST00000296233	-	KLF15
1199840	chr3	137764702	137764702	-	7.96494e-05	0.04523	2.71905	1	1	0	1	0	253	420	ENST00000306087	+	SOX14
1204861	chr3	147393902	147393902	+	9.5536e-05	0.0488281	-4.11663	1	1	1	1	0	254	9	ENST00000488404	+	ZIC1
1205758	chr3	149657272	149657272	-	8.57152e-06	0.0138893	4.75633	1	1	0	1	0	255	164	ENST00000479238	-	WWTR1
1207389	chr3	154121818	154121818	-	1.37152e-05	0.0177229	-3.12666	1	0	1	1	0	256	380	ENST00000465817	+	ARHGEF26
1209883	chr3	160400802	160400802	+	1.9656e-06	0.00683	2.10526	1	1	1	1	0	257	322	ENST00000344722	+	SMC4
1210908	chr3	168096084	168096084	-	1.85307e-06	0.00676908	2.05339	1	0	0	1	0	258	-110	ENST00000470487	-	GOLIM4
1212649	chr3	171808409	171808409	-	6.53934e-05	0.0403251	-13.5727	0	0	1	0	1	259	1516	ENST00000331659	-	PLD1
1214392	chr3	179654624	179654624	-	9.53958e-05	0.0488281	-5.83542	1	0	1	0	1	260	933	ENST00000496897	+	USP13
1214873	chr3	181712487	181712487	+	8.28971e-05	0.0461635	-2.09386	1	1	1	1	0	261	565	ENST00000325404	+	SOX2
1214932	chr3	181719488	181719488	+	8.67298e-05	0.0472615	3.52613	0	0	1	1	0	262	4305	ENST00000610449	+	SOX2OT_exon4
1227919	chr4	795211	795211	-	2.87183e-05	0.0257719	-6.33893	0	0	1	1	0	263	-2520	ENST00000506404	-	CPLX1
1229834	chr4	1309641	1309641	-	6.95773e-05	0.0420935	-8.55943	1	1	1	0	1	264	-146	ENST00000505839	+	MAEA
1239686	chr4	6575373	6575373	-	3.55041e-05	0.0282263	-2.26481	1	0	1	0	0	265	160	ENST00000505907	+	MAN2B2
1244848	chr4	13544088	13544088	-	2.2676e-06	0.00716971	-5.11996	1	1	0	1	0	266	963	ENST00000382438	-	NKX3-2
1246392	chr4	17511593	17511593	+	4.62928e-07	0.00355085	2.01207	1	0	1	0	1	267	389	ENST00000505710	-	QDPR
1251022	chr4	39045487	39045487	-	5.04716e-05	0.0339063	2.49593	1	0	1	0	1	268	429	ENST00000508137	+	KLHL5
1251143	chr4	39447428	39447428	-	3.01528e-05	0.0264268	11.3457	0	1	0	1	0	269	5765	ENST00000459360	+	Y_RNA
1252018	chr4	40857165	40857165	-	3.38299e-06	0.00891239	-2.55164	1	1	1	1	0	270	-11	ENST00000504305	-	APBB2
1253980	chr4	44891687	44891687	+	1.63601e-05	0.0197435	-8.10744	0	0	0	0	0	271	-50286	ENST00000512950	-	RP11-55C6.1
1255550	chr4	49158729	49158729	-	2.16994e-05	0.0230553	-3.42139	0	0	0	0	0	272	-38474	ENST00000410505	+	NA
1260248	chr4	71186627	71186627	+	2.60748e-06	0.00768559	2.1028	1	0	0	1	0	273	-659	ENST00000264485	+	SLC4A4
1263072	chr4	78057029	78057029	-	1.65543e-07	0.00215088	2.11538	1	0	0	0	1	274	-541	ENST00000325942	+	FRAS1
1281048	chr4	143700396	143700396	-	7.12945e-05	0.0426871	-2.18089	1	1	1	1	0	275	141	ENST00000499587	+	RP13-578N3.3
1284976	chr4	153791231	153791231	+	9.39002e-07	0.00484508	2.11209	0	0	0	1	0	276	-2112	ENST00000274063	-	SFRP2
1285727	chr4	155759466	155759466	-	2.1127e-06	0.00702618	2.19512	1	1	1	1	0	277	9	ENST00000513437	+	GUCY1B3
1287887	chr4	169009964	169009964	-	9.91974e-06	0.0148467	2.18834	1	1	0	1	0	278	117	ENST00000504561	-	CBR4
1289196	chr4	173501079	173501079	-	1.96744e-05	0.0217863	6.65216	0	0	0	1	0	279	-26191	ENST00000512099	+	HAND2-AS1
1289324	chr4	173509636	173509636	-	8.29815e-07	0.00453527	-2.4108	0	0	0	1	0	280	-17634	ENST00000512099	+	HAND2-AS1
1290820	chr4	182448816	182448816	+	4.64697e-07	0.00355085	2.34689	1	0	1	1	0	281	-183	ENST00000510504	+	TENM3
1298317	chr5	1155683	1155683	+	4.93836e-05	0.0333855	-2.90745	0	0	0	1	0	282	22864	ENST00000505972	-	CTD-3080P12.3
1301423	chr5	2740399	2740399	+	2.70783e-05	0.0252572	-5.57782	0	0	0	1	0	283	-2641	ENST00000560688	-	RP11-129I19.2
1302512	chr5	3595890	3595890	-	9.30821e-05	0.048518	9.16751	1	0	0	1	0	284	-164	ENST00000302006	+	IRX1
1304339	chr5	8457887	8457887	-	7.84173e-05	0.0448827	8.63768	1	0	1	1	0	285	198	ENST00000606459	+	MIR4458HG
1317246	chr5	61333349	61333349	-	2.34625e-06	0.00727462	2.02247	0	0	1	1	0	286	1078	ENST00000252744	+	ZSWIM6
1321032	chr5	73381835	73381835	-	2.26936e-05	0.0232862	-2.32671	1	0	0	1	0	287	-549	ENST00000505955	+	RP11-79P5.3
1321453	chr5	73447308	73447308	-	3.42779e-05	0.0277301	2.34182	1	1	0	1	0	288	-321	ENST00000513595	-	FOXD1
1331835	chr5	103966671	103966671	-	1.87103e-05	0.021182	-6.18645	0	0	0	0	0	289	-113240	ENST00000514769	+	RP11-138J23.1
1338031	chr5	127073414	127073414	-	1.13034e-05	0.0159166	-4.02567	1	0	1	0	0	290	-26	ENST00000515558	-	C5orf63
1345398	chr5	137889327	137889327	-	1.32303e-07	0.00198374	2.52582	1	1	1	1	0	291	10	ENST00000508281	-	RP11-381K20.2
1350446	chr5	141151942	141151942	+	1.99301e-05	0.021904	-9.13498	1	1	1	1	0	292	429	ENST00000625066	-	AC005754.7
1350574	chr5	141213763	141213763	+	8.6211e-05	0.0471604	12.0208	1	0	1	0	1	293	-156	ENST00000341948	+	PCDHB13
1351460	chr5	141430975	141430975	-	9.90661e-05	0.049366	9.41844	1	1	1	1	0	294	359	ENST00000252085	+	PCDHGA12
1351530	chr5	141431561	141431561	-	7.15172e-05	0.0427156	-4.72414	1	1	1	1	0	295	945	ENST00000252085	+	PCDHGA12
1356122	chr5	151020502	151020502	-	2.26836e-05	0.0232862	-2.33813	1	1	0	1	0	296	-61	ENST00000388825	+	GPX3
1364533	chr5	174732272	174732272	-	4.43398e-06	0.0104492	-3.51997	0	0	0	1	0	297	7672	ENST00000507785	+	MSX2
1376802	chr6	391207	391207	-	3.82071e-05	0.0289071	-2.29249	1	0	0	1	0	298	-532	ENST00000380956	+	IRF4
1378515	chr6	1609960	1609960	+	5.95642e-05	0.0379585	-2.84204	1	0	0	1	0	299	-12	ENST00000380874	+	FOXC1
1379103	chr6	1619970	1619970	-	9.90544e-05	0.049366	-3.14453	0	0	0	1	0	300	4771	ENST00000476972	-	GMDS
1384926	chr6	10404565	10404565	+	6.43013e-07	0.00415927	-2.18135	1	1	0	1	0	301	30	ENST00000461628	-	TFAP2A
1385236	chr6	10419244	10419244	+	0.00010354	0.0499058	-3.16239	1	0	1	1	0	302	311	ENST00000464323	-	TFAP2A
1385422	chr6	10659922	10659922	+	0.000100178	0.0495191	14.888	0	0	0	0	0	303	14847	ENST00000364178	-	Y_RNA
1393472	chr6	27178778	27178778	-	2.81484e-05	0.0255917	-4.98528	0	0	0	0	1	304	31154	ENST00000584253	+	MIR3143
1394059	chr6	27592450	27592450	+	2.09382e-06	0.00702618	-3.17003	0	0	0	0	0	305	-3962	ENST00000383944	+	RNU6-471P
1400624	chr6	32460036	32460036	-	1.25716e-05	0.016873	-12.5783	0	1	0	0	0	306	13465	ENST00000449413	-	HLA-DRB9
1405479	chr6	36027531	36027531	-	2.26932e-07	0.00247775	2.42063	1	0	0	1	0	307	-146	ENST00000622903	+	MAPK14
1428504	chr6	100467315	100467315	+	4.14069e-05	0.0301549	-2.76989	0	0	0	1	0	308	-2387	ENST00000369208	-	SIM1
1429759	chr6	106360356	106360356	+	2.86213e-06	0.00812837	-3.34029	1	0	0	0	1	309	-452	ENST00000633556	+	AIM1
1442314	chr6	137867241	137867241	+	9.96164e-06	0.0148714	2.00803	1	1	1	1	0	310	29	ENST00000421450	+	TNFAIP3
1458999	chr6	170289969	170289969	+	3.61084e-05	0.0282884	-2.38095	1	0	1	1	0	311	505	ENST00000366756	-	DLL1
1461170	chr7	520072	520072	-	3.53568e-09	0.000633396	2.10843	1	1	0	1	0	312	137	ENST00000426681	-	PDGFA
1464217	chr7	1364382	1364382	+	7.29312e-05	0.0432622	13.9859	0	0	0	0	0	313	73230	ENST00000493998	-	MICALL2
1464641	chr7	1459823	1459823	+	3.13422e-08	0.00105277	2.09424	1	0	0	1	0	314	-114	ENST00000445345	+	AC102953.4
1468772	chr7	4883707	4883707	+	1.89702e-05	0.0213437	-3.3737	1	1	0	1	0	315	13	ENST00000399583	-	RADIL
1469418	chr7	5283935	5283935	-	8.11619e-06	0.0135043	-11.2333	1	0	1	1	0	316	908	ENST00000406453	+	SLC29A4
1475647	chr7	20791198	20791198	-	1.20279e-05	0.0164762	4.50728	0	0	0	1	0	317	-4313	ENST00000361443	-	SP8
1476688	chr7	23206298	23206298	+	5.85693e-06	0.0119739	12.6123	1	1	0	0	1	318	287	ENST00000413042	+	AC005082.12
1479580	chr7	27130257	27130257	+	1.87934e-05	0.0212211	2.76826	1	1	1	1	0	319	-67	ENST00000511914	-	HOXA4
1479695	chr7	27143116	27143116	-	3.53892e-06	0.00921774	6.63473	1	1	1	1	0	320	-342	ENST00000520854	-	HOXA5
1479722	chr7	27143259	27143259	+	1.70271e-05	0.020171	-2.37438	1	1	1	1	0	321	410	ENST00000222726	-	HOXA5
1493451	chr7	51606699	51606699	+	2.79403e-05	0.025523	-10.4903	0	0	0	0	0	322	-6127	ENST00000422054	-	ROBO2P1
1495392	chr7	57219304	57219304	-	1.92098e-05	0.0214367	13.0415	0	0	1	0	0	323	2856	ENST00000442649	-	RP11-1217F2.15
1495894	chr7	60992707	60992707	+	3.65728e-05	0.0283901	9.32132	0	0	0	1	0	324	1282972	ENST00000454392	-	RP11-715L17.1
1496896	chr7	64569822	64569822	+	3.66484e-05	0.0284213	-2.18699	1	1	0	1	0	325	616	ENST00000409132	-	RP11-561N12.5
1498079	chr7	66494330	66494330	-	9.48228e-05	0.0487818	5.06538	1	0	1	0	1	326	546	ENST00000452565	+	GS1-124K5.4
1501439	chr7	73719069	73719069	-	2.18615e-07	0.00243084	2.49433	1	0	1	1	0	327	558	ENST00000470878	-	STX1A
1501449	chr7	73719131	73719131	-	7.17301e-07	0.00432004	2.28311	1	0	1	1	0	328	496	ENST00000470878	-	STX1A
1503594	chr7	75994351	75994351	+	3.27854e-06	0.00873342	2.24138	1	0	1	1	0	329	206	ENST00000431867	-	TMEM120A
1510196	chr7	98616690	98616690	-	1.83669e-05	0.0209319	2.47957	1	0	0	1	0	330	-607	ENST00000265634	+	NPTX2
1513368	chr7	100478769	100478769	+	5.23012e-05	0.0346873	-2.42424	1	0	1	0	1	331	401	ENST00000493217	-	TSC22D4
1518195	chr7	103989171	103989171	+	1.51072e-05	0.0188595	-2.07885	1	1	0	1	0	332	346	ENST00000428762	-	RELN
1541107	chr7	151409511	151409511	+	7.77924e-06	0.0133501	-2.77296	1	1	1	1	0	333	121	ENST00000469830	-	WDR86
1541566	chr7	151695978	151695978	+	7.16153e-05	0.0427156	13.8706	0	0	1	0	0	334	40201	ENST00000487375	-	PRKAG2
1545014	chr7	155533716	155533716	+	1.6353e-05	0.0197435	-5.40885	1	0	1	0	1	335	123	ENST00000406197	-	CNPY1
1547272	chr7	157021269	157021269	-	4.26559e-05	0.030576	-2.04212	0	0	0	1	0	336	10466	ENST00000480284	+	MNX1-AS1
1547636	chr7	157279780	157279780	-	4.90273e-05	0.0332407	-2.56616	0	0	0	1	0	337	2907	ENST00000442017	-	RP5-1142J19.1
1548444	chr7	158704995	158704995	-	2.26718e-08	0.0009277	2.48092	1	0	0	1	0	338	-167	ENST00000356309	-	NCAPG2
1554999	chr8	11703255	11703255	-	3.34925e-07	0.00300907	-2.53492	1	0	1	1	0	339	-896	ENST00000526716	+	GATA4
1571315	chr8	39783821	39783821	-	3.40308e-05	0.0275797	10.1525	0	0	1	0	0	340	-9120	ENST00000520434	-	ADAM2
1576635	chr8	53880133	53880133	-	2.09715e-05	0.0226169	-2.56563	1	1	1	1	0	341	135	ENST00000523414	+	RGS20
1577147	chr8	54453592	54453592	+	0.000102866	0.0499027	-3.17127	0	0	0	0	1	342	-4343	ENST00000297316	+	SOX17
1577295	chr8	54454811	54454811	+	1.98166e-05	0.021841	-5.96634	0	0	0	1	0	343	-3124	ENST00000297316	+	SOX17
1577666	chr8	54467171	54467171	+	2.50014e-05	0.0245255	-4.41411	1	0	0	1	0	344	-37	ENST00000610741	+	RP11-53M11.5
1589994	chr8	93917663	93917663	+	2.95481e-07	0.00297543	2.35849	1	0	1	1	0	345	-84	ENST00000517764	+	PDP1
1594952	chr8	101224201	101224201	+	9.54668e-05	0.0488281	-13.6712	1	1	0	1	0	346	373	ENST00000520123	-	KB-1410C5.1
1597042	chr8	106270000	106270000	-	1.3792e-05	0.0177751	2.16216	1	0	0	1	0	347	-144	ENST00000521369	+	RP11-395G23.3
1609918	chr8	143431381	143431381	+	0.000102692	0.0499027	3.19227	1	0	0	1	0	348	-976	ENST00000333480	-	MAFA
1610149	chr8	143558602	143558602	-	5.31777e-06	0.011493	-13.6272	1	1	1	1	0	349	46	ENST00000533888	+	GSDMD
1611475	chr8	143771907	143771907	-	9.7552e-05	0.0490927	2.456	1	0	0	1	0	350	-86	ENST00000529743	-	RP11-429J17.7
1612899	chr8	144049531	144049531	+	4.92814e-05	0.0333569	-3.45294	1	1	0	1	0	351	-26	ENST00000528912	+	SMPD5
1622916	chr9	6704520	6704520	+	1.11443e-05	0.0158166	-7.59863	1	1	0	1	0	352	51	ENST00000412339	+	RP11-390F4.10
1635626	chr9	63814818	63814818	+	3.67496e-05	0.0284451	-9.4916	1	0	0	0	1	353	-660	ENST00000417843	-	RP11-764K9.1
1635953	chr9	65737385	65737385	-	5.2249e-05	0.034667	6.79	1	1	0	1	0	354	832	ENST00000377413	+	FOXD4L4
1643366	chr9	88934096	88934096	+	1.97258e-05	0.0218088	-16.5083	0	0	0	0	0	355	37246	ENST00000441651	-	PCNPP2
1644858	chr9	91950215	91950215	-	8.60345e-06	0.0139039	2.17145	1	0	0	1	0	356	-54	ENST00000375708	-	ROR2
1664693	chr9	124503495	124503495	-	4.10203e-05	0.0299804	-2.34586	0	0	1	1	0	357	-2510	ENST00000373587	-	NR5A1
1674422	chr9	129495838	129495838	-	9.52547e-07	0.00487551	7.01462	1	0	1	0	1	358	-171	ENST00000622120	+	LINC00963
1677576	chr9	130940120	130940120	+	1.94203e-05	0.0215493	-2.08861	1	0	1	1	0	359	-835	ENST00000463475	-	FIBCD1
1678826	chr9	131546538	131546538	-	1.87081e-06	0.00676908	-2.87253	0	0	0	0	0	360	-15271	ENST00000372215	-	UCK1
1680592	chr9	132733383	132733383	-	8.72809e-06	0.0139717	15.1066	0	0	1	0	0	361	-5786	ENST00000467161	-	AK8
1702397	chrX	107826264	107826264	-	9.26018e-05	0.0485059	2.23464	1	1	1	0	1	362	-150	ENST00000443968	+	MID2
1705227	chrX	149541101	149541101	+	8.41585e-07	0.00456863	2.46575	1	1	1	1	0	363	79	ENST00000514208	+	CXorf40A

## Sheet: Table 3
GWAS enrichment analysis
VARIABLE	TYPE	NGENES	BETA	BETA_STD	SE	P
hydroxy	AUD	230	0.07847	0.0087907	0.062893	0.10608
methyl	AUD	258	0.1651	0.019574	0.05811	0.0022495
hydroxy	PAU	233	-0.025119	-0.0028157	0.060217	0.66171
methyl	PAU	260	0.11452	0.013551	0.055464	0.019478

## Sheet: Table 4
Methylation Enrichment Metascape for 0bp
GroupID	Category	Term	Description	LogP	Log(q-value)	Genes	Symbols	InTerm_InList
1_Summary	GO Biological Processes	GO:0098609	cell-cell adhesion	-16.7364	-12.39	60,1002,1305,1501,1832,2294,2778,3801,8641,9124,9708,26025,53834,56099,56100,56101,56102,56103,56104,56105,56106,56107,56108,56109,56110,56111,56112,56113,56114,84466,84628,91624,94030,100133941	ACTB,CDH4,COL13A1,CTNND2,DSP,FOXF1,GNAS,KIFC3,PCDHGB4,PDLIM1,PCDHGA8,PCDHGA12,FGFRL1,PCDHGB7,PCDHGB6,PCDHGB5,PCDHGB3,PCDHGB2,PCDHGB1,PCDHGA11,PCDHGA10,PCDHGA9,PCDHGA7,PCDHGA6,PCDHGA5,PCDHGA4,PCDHGA3,PCDHGA2,PCDHGA1,MEGF10,NTNG2,NEXN,LRRC4B,CD24	34/-
1_Member	GO Biological Processes	GO:0098609	cell-cell adhesion	-16.7364	-12.39	60,1002,1305,1501,1832,2294,2778,3801,8641,9124,9708,26025,53834,56099,56100,56101,56102,56103,56104,56105,56106,56107,56108,56109,56110,56111,56112,56113,56114,84466,84628,91624,94030,100133941	ACTB,CDH4,COL13A1,CTNND2,DSP,FOXF1,GNAS,KIFC3,PCDHGB4,PDLIM1,PCDHGA8,PCDHGA12,FGFRL1,PCDHGB7,PCDHGB6,PCDHGB5,PCDHGB3,PCDHGB2,PCDHGB1,PCDHGA11,PCDHGA10,PCDHGA9,PCDHGA7,PCDHGA6,PCDHGA5,PCDHGA4,PCDHGA3,PCDHGA2,PCDHGA1,MEGF10,NTNG2,NEXN,LRRC4B,CD24	34/538
1_Member	GO Biological Processes	GO:0007156	homophilic cell adhesion via plasma membrane adhesion molecules	-16.4161	-12.3706	1002,8641,9708,26025,56099,56100,56101,56102,56103,56104,56105,56106,56107,56108,56109,56110,56111,56112,56113,56114,91624	CDH4,PCDHGB4,PCDHGA8,PCDHGA12,PCDHGB7,PCDHGB6,PCDHGB5,PCDHGB3,PCDHGB2,PCDHGB1,PCDHGA11,PCDHGA10,PCDHGA9,PCDHGA7,PCDHGA6,PCDHGA5,PCDHGA4,PCDHGA3,PCDHGA2,PCDHGA1,NEXN	21/167
1_Member	GO Biological Processes	GO:0098742	cell-cell adhesion via plasma-membrane adhesion molecules	-15.5223	-11.6529	1002,8641,9708,26025,53834,56099,56100,56101,56102,56103,56104,56105,56106,56107,56108,56109,56110,56111,56112,56113,56114,84628,91624,94030	CDH4,PCDHGB4,PCDHGA8,PCDHGA12,FGFRL1,PCDHGB7,PCDHGB6,PCDHGB5,PCDHGB3,PCDHGB2,PCDHGB1,PCDHGA11,PCDHGA10,PCDHGA9,PCDHGA7,PCDHGA6,PCDHGA5,PCDHGA4,PCDHGA3,PCDHGA2,PCDHGA1,NTNG2,NEXN,LRRC4B	24/261
2_Summary	GO Biological Processes	GO:0048729	tissue morphogenesis	-6.42799	-2.68358	60,1832,2294,2296,2300,2626,5076,6299,6768,6862,6899,6926,7296,7852,8828,10481,23135,54922,64398,94234,344022,3217,4324,5080,6647,7704,10265,56603,64327,2016,10683,201164,3642,5962,9480,170302,100133941,53834,50814,80714,1305,9124,10529,2049,8835,4691,7837,1793,84466,6830,9817,3148,4920	ACTB,DSP,FOXF1,FOXC1,FOXL1,GATA4,PAX2,SALL1,ST14,TBXT,TBX1,TBX3,TXNRD1,CXCR4,NRP2,HOXB13,KDM6B,RASIP1,PALS1,FOXQ1,NOTO,HOXB7,MMP15,PAX6,SOD1,ZBTB16,IRX5,CYP26B1,LMBR1,EMX1,DLL3,PLD6,INSM1,RDX,ONECUT2,ARX,CD24,FGFRL1,NSDHL,PBX4,COL13A1,PDLIM1,NEBL,EPHB3,SOCS2,NCL,PXDN,DOCK1,MEGF10,SUPT6H,KEAP1,HMGB2,ROR2	53/-
2_Member	GO Biological Processes	GO:0048729	tissue morphogenesis	-6.42799	-2.68358	60,1832,2294,2296,2300,2626,5076,6299,6768,6862,6899,6926,7296,7852,8828,10481,23135,54922,64398,94234,344022	ACTB,DSP,FOXF1,FOXC1,FOXL1,GATA4,PAX2,SALL1,ST14,TBXT,TBX1,TBX3,TXNRD1,CXCR4,NRP2,HOXB13,KDM6B,RASIP1,PALS1,FOXQ1,NOTO	21/567
2_Member	GO Biological Processes	GO:0048598	embryonic morphogenesis	-6.22044	-2.57294	2294,2296,2626,3217,4324,5076,5080,6299,6647,6768,6862,6899,6926,7296,7704,10265,23135,56603,64327,64398,344022	FOXF1,FOXC1,GATA4,HOXB7,MMP15,PAX2,PAX6,SALL1,SOD1,ST14,TBXT,TBX1,TBX3,TXNRD1,ZBTB16,IRX5,KDM6B,CYP26B1,LMBR1,PALS1,NOTO	21/584
2_Member	GO Biological Processes	GO:0003002	regionalization	-5.32758	-1.93536	2016,2294,2296,2626,3217,5076,5080,6862,6899,6926,7704,8828,10683,56603,201164,344022	EMX1,FOXF1,FOXC1,GATA4,HOXB7,PAX2,PAX6,TBXT,TBX1,TBX3,ZBTB16,NRP2,DLL3,CYP26B1,PLD6,NOTO	16/409
2_Member	GO Biological Processes	GO:0030855	epithelial cell differentiation	-5.17995	-1.87488	1832,2016,2294,2626,3642,5076,5080,5962,6299,6647,6768,6899,6926,7852,9480,10481,23135,56603,170302,100133941	DSP,EMX1,FOXF1,GATA4,INSM1,PAX2,PAX6,RDX,SALL1,SOD1,ST14,TBX1,TBX3,CXCR4,ONECUT2,HOXB13,KDM6B,CYP26B1,ARX,CD24	20/626
2_Member	GO Biological Processes	GO:0009952	anterior/posterior pattern specification	-4.91251	-1.74213	2294,2296,2626,3217,5080,6862,6899,6926,7704,10683,201164	FOXF1,FOXC1,GATA4,HOXB7,PAX6,TBXT,TBX1,TBX3,ZBTB16,DLL3,PLD6	11/214
2_Member	GO Biological Processes	GO:0007389	pattern specification process	-4.74175	-1.69631	2016,2294,2296,2626,3217,5076,5080,6862,6899,6926,7704,8828,10683,56603,201164,344022	EMX1,FOXF1,FOXC1,GATA4,HOXB7,PAX2,PAX6,TBXT,TBX1,TBX3,ZBTB16,NRP2,DLL3,CYP26B1,PLD6,NOTO	16/456
2_Member	GO Biological Processes	GO:0003206	cardiac chamber morphogenesis	-4.34017	-1.33612	1832,2294,2296,2626,6899,6926,8828,53834	DSP,FOXF1,FOXC1,GATA4,TBX1,TBX3,NRP2,FGFRL1	8/127
2_Member	GO Biological Processes	GO:0003205	cardiac chamber development	-4.25935	-1.29309	1832,2294,2296,2626,6299,6899,6926,8828,53834	DSP,FOXF1,FOXC1,GATA4,SALL1,TBX1,TBX3,NRP2,FGFRL1	9/168
2_Member	GO Biological Processes	GO:0048568	embryonic organ development	-4.22855	-1.28792	2294,2296,2626,3217,5076,5080,6299,6647,6768,6899,6926,10265,50814,80714,344022	FOXF1,FOXC1,GATA4,HOXB7,PAX2,PAX6,SALL1,SOD1,ST14,TBX1,TBX3,IRX5,NSDHL,PBX4,NOTO	15/450
2_Member	GO Biological Processes	GO:0003231	cardiac ventricle development	-3.50639	-0.884196	1832,2294,2296,2626,6299,6926,53834	DSP,FOXF1,FOXC1,GATA4,SALL1,TBX3,FGFRL1	7/127
2_Member	GO Biological Processes	GO:0003007	heart morphogenesis	-3.48121	-0.867131	1832,2294,2296,2626,6862,6899,6926,8828,53834,344022	DSP,FOXF1,FOXC1,GATA4,TBXT,TBX1,TBX3,NRP2,FGFRL1,NOTO	10/260
2_Member	GO Biological Processes	GO:0001763	morphogenesis of a branching structure	-3.3957	-0.815688	1305,2294,5076,6299,6768,6926,10481,54922	COL13A1,FOXF1,PAX2,SALL1,ST14,TBX3,HOXB13,RASIP1	8/174
2_Member	GO Biological Processes	GO:0007507	heart development	-3.14063	-0.655626	1832,2294,2296,2300,2626,6299,6862,6899,6926,8828,9124,10529,23135,53834,344022	DSP,FOXF1,FOXC1,FOXL1,GATA4,SALL1,TBXT,TBX1,TBX3,NRP2,PDLIM1,NEBL,KDM6B,FGFRL1,NOTO	15/569
2_Member	GO Biological Processes	GO:0002009	morphogenesis of an epithelium	-3.13311	-0.655626	60,2294,2626,5076,6299,6768,6926,7852,10481,54922,64398,94234,344022	ACTB,FOXF1,GATA4,PAX2,SALL1,ST14,TBX3,CXCR4,HOXB13,RASIP1,PALS1,FOXQ1,NOTO	13/452
2_Member	GO Biological Processes	GO:0003279	cardiac septum development	-3.09589	-0.644414	2626,6299,6899,6926,8828,53834	GATA4,SALL1,TBX1,TBX3,NRP2,FGFRL1	6/108
2_Member	GO Biological Processes	GO:0060411	cardiac septum morphogenesis	-3.09364	-0.644414	2626,6899,6926,8828,53834	GATA4,TBX1,TBX3,NRP2,FGFRL1	5/72
2_Member	GO Biological Processes	GO:0048562	embryonic organ morphogenesis	-3.079	-0.644414	2294,2626,3217,5076,5080,6647,6899,6926,10265,344022	FOXF1,GATA4,HOXB7,PAX2,PAX6,SOD1,TBX1,TBX3,IRX5,NOTO	10/293
2_Member	GO Biological Processes	GO:0048732	gland development	-2.90912	-0.54492	2049,2294,2296,3642,5080,6299,6647,6899,6926,8835,9480,10481	EPHB3,FOXF1,FOXC1,INSM1,PAX6,SALL1,SOD1,TBX1,TBX3,SOCS2,ONECUT2,HOXB13	12/420
2_Member	GO Biological Processes	GO:0061138	morphogenesis of a branching epithelium	-2.84888	-0.506735	2294,5076,6299,6768,6926,10481,54922	FOXF1,PAX2,SALL1,ST14,TBX3,HOXB13,RASIP1	7/164
2_Member	GO Biological Processes	GO:0035239	tube morphogenesis	-2.80487	-0.471239	2049,2294,2296,2626,4691,5076,6299,6768,6899,6926,7837,7852,8828,10481,54922,344022	EPHB3,FOXF1,FOXC1,GATA4,NCL,PAX2,SALL1,ST14,TBX1,TBX3,PXDN,CXCR4,NRP2,HOXB13,RASIP1,NOTO	16/679
2_Member	GO Biological Processes	GO:0061061	muscle structure development	-2.63666	-0.355701	1793,1832,2294,2296,2626,6862,6899,6926,9124,10529,23135,53834,84466	DOCK1,DSP,FOXF1,FOXC1,GATA4,TBXT,TBX1,TBX3,PDLIM1,NEBL,KDM6B,FGFRL1,MEGF10	13/514
2_Member	GO Biological Processes	GO:0043009	chordate embryonic development	-2.63399	-0.355701	2016,2294,2296,3217,5076,5080,6768,6830,6862,6899,6926,9817,10265,10683,50814	EMX1,FOXF1,FOXC1,HOXB7,PAX2,PAX6,ST14,SUPT6H,TBXT,TBX1,TBX3,KEAP1,IRX5,DLL3,NSDHL	15/641
2_Member	GO Biological Processes	GO:0009792	embryo development ending in birth or egg hatching	-2.49675	-0.289822	2016,2294,2296,3217,5076,5080,6768,6830,6862,6899,6926,9817,10265,10683,50814	EMX1,FOXF1,FOXC1,HOXB7,PAX2,PAX6,ST14,SUPT6H,TBXT,TBX1,TBX3,KEAP1,IRX5,DLL3,NSDHL	15/663
2_Member	GO Biological Processes	GO:0048608	reproductive structure development	-2.49641	-0.289822	2296,2626,3148,4920,6299,6647,6926,10265,10481	FOXC1,GATA4,HMGB2,ROR2,SALL1,SOD1,TBX3,IRX5,HOXB13	9/295
2_Member	GO Biological Processes	GO:0061458	reproductive system development	-2.45803	-0.272927	2296,2626,3148,4920,6299,6647,6926,10265,10481	FOXC1,GATA4,HMGB2,ROR2,SALL1,SOD1,TBX3,IRX5,HOXB13	9/299
2_Member	GO Biological Processes	GO:0060562	epithelial tube morphogenesis	-2.32917	-0.195373	2294,2626,5076,6299,6768,6926,7852,54922,344022	FOXF1,GATA4,PAX2,SALL1,ST14,TBX3,CXCR4,RASIP1,NOTO	9/313
2_Member	GO Biological Processes	GO:0003208	cardiac ventricle morphogenesis	-2.2395	-0.133575	1832,2294,2296,2626	DSP,FOXF1,FOXC1,GATA4	4/71
2_Member	GO Biological Processes	GO:0003281	ventricular septum development	-2.17623	-0.101599	2626,6299,6926,53834	GATA4,SALL1,TBX3,FGFRL1	4/74
2_Member	GO Biological Processes	GO:0001568	blood vessel development	-2.14573	-0.080349	2049,2294,2296,4691,5080,6899,6926,7837,8828,10481,50814,54922	EPHB3,FOXF1,FOXC1,NCL,PAX6,TBX1,TBX3,PXDN,NRP2,HOXB13,NSDHL,RASIP1	12/523
2_Member	GO Biological Processes	GO:0007548	sex differentiation	-2.10081	-0.0686017	2296,2626,3148,4920,6299,6647,6926,10265	FOXC1,GATA4,HMGB2,ROR2,SALL1,SOD1,TBX3,IRX5	8/281
2_Member	GO Biological Processes	GO:0042692	muscle cell differentiation	-2.092	-0.0686017	1793,2294,2626,6899,6926,10529,23135,84466	DOCK1,FOXF1,GATA4,TBX1,TBX3,NEBL,KDM6B,MEGF10	8/282
2_Member	GO Biological Processes	GO:0035051	cardiocyte differentiation	-2.0559	-0.0596789	2626,6862,6926,10529,23135	GATA4,TBXT,TBX3,NEBL,KDM6B	5/125
2_Member	GO Biological Processes	GO:0001944	vasculature development	-2.02414	-0.0328236	2049,2294,2296,4691,5080,6899,6926,7837,8828,10481,50814,54922	EPHB3,FOXF1,FOXC1,NCL,PAX6,TBX1,TBX3,PXDN,NRP2,HOXB13,NSDHL,RASIP1	12/543
3_Summary	GO Biological Processes	GO:0007498	mesoderm development	-6.13477	-2.56645	2294,2296,5076,6862,6899,6926,7296,10320,10683,23135,2626,7852,9491,344022,8828,201164,4324	FOXF1,FOXC1,PAX2,TBXT,TBX1,TBX3,TXNRD1,IKZF1,DLL3,KDM6B,GATA4,CXCR4,PSMF1,NOTO,NRP2,PLD6,MMP15	17/-
3_Member	GO Biological Processes	GO:0007498	mesoderm development	-6.13477	-2.56645	2294,2296,5076,6862,6899,6926,7296,10320,10683,23135	FOXF1,FOXC1,PAX2,TBXT,TBX1,TBX3,TXNRD1,IKZF1,DLL3,KDM6B	10/128
3_Member	Reactome Gene Sets	R-HSA-9758941	Gastrulation	-5.12845	-1.86116	2294,2296,2626,6862,7852,9491,10683,344022	FOXF1,FOXC1,GATA4,TBXT,CXCR4,PSMF1,DLL3,NOTO	8/99
3_Member	GO Biological Processes	GO:0048332	mesoderm morphogenesis	-5.04504	-1.81252	2294,2296,5076,6862,6926,7296,23135	FOXF1,FOXC1,PAX2,TBXT,TBX3,TXNRD1,KDM6B	7/73
3_Member	GO Biological Processes	GO:0035282	segmentation	-4.20908	-1.28792	2294,2296,6862,6926,8828,10683,201164	FOXF1,FOXC1,TBXT,TBX3,NRP2,DLL3,PLD6	7/98
3_Member	GO Biological Processes	GO:0001707	mesoderm formation	-4.08708	-1.18776	2294,2296,5076,6862,7296,23135	FOXF1,FOXC1,PAX2,TBXT,TXNRD1,KDM6B	6/71
3_Member	GO Biological Processes	GO:0001704	formation of primary germ layer	-3.65719	-0.963929	2294,2296,4324,5076,6862,7296,23135	FOXF1,FOXC1,MMP15,PAX2,TBXT,TXNRD1,KDM6B	7/120
3_Member	GO Biological Processes	GO:0007369	gastrulation	-2.77428	-0.448999	2294,2296,4324,5076,6862,7296,23135	FOXF1,FOXC1,MMP15,PAX2,TBXT,TXNRD1,KDM6B	7/169
3_Member	GO Biological Processes	GO:0048333	mesodermal cell differentiation	-2.56149	-0.332288	2294,5076,23135	FOXF1,PAX2,KDM6B	3/28
3_Member	GO Biological Processes	GO:0001756	somitogenesis	-2.47549	-0.283606	2294,2296,6862,10683	FOXF1,FOXC1,TBXT,DLL3	4/61
3_Member	GO Biological Processes	GO:0061053	somite development	-2.07726	-0.067251	2294,2296,6862,10683	FOXF1,FOXC1,TBXT,DLL3	4/79
4_Summary	GO Biological Processes	GO:0051962	positive regulation of nervous system development	-5.77386	-2.27853	40,1002,2049,3706,5080,5364,5583,7074,7161,7852,23566,29904,79953,94030,3148,8864,10683,3265,3985,4058,4858,4920,5780,5962,25987,84628,129807,344022,440730,60,604,7704	ASIC2,CDH4,EPHB3,ITPKA,PAX6,PLXNB1,PRKCH,TIAM1,TP73,CXCR4,LPAR3,EEF2K,SYNDIG1,LRRC4B,HMGB2,PER2,DLL3,HRAS,LIMK2,LTK,NOVA2,ROR2,PTPN9,RDX,TSKU,NTNG2,NEU4,NOTO,TRIM67,ACTB,BCL6,ZBTB16	32/-
4_Member	GO Biological Processes	GO:0051962	positive regulation of nervous system development	-5.77386	-2.27853	40,1002,2049,3706,5080,5364,5583,7074,7161,7852,23566,29904,79953,94030	ASIC2,CDH4,EPHB3,ITPKA,PAX6,PLXNB1,PRKCH,TIAM1,TP73,CXCR4,LPAR3,EEF2K,SYNDIG1,LRRC4B	14/290
4_Member	GO Biological Processes	GO:0051960	regulation of nervous system development	-5.22302	-1.87655	40,1002,2049,3148,3706,5080,5364,5583,7074,7161,7852,8864,10683,23566,29904,79953,94030	ASIC2,CDH4,EPHB3,HMGB2,ITPKA,PAX6,PLXNB1,PRKCH,TIAM1,TP73,CXCR4,PER2,DLL3,LPAR3,EEF2K,SYNDIG1,LRRC4B	17/466
4_Member	GO Biological Processes	GO:0120035	regulation of plasma membrane bounded cell projection organization	-4.92303	-1.74213	1002,2049,3265,3706,3985,4058,4858,4920,5080,5364,5780,5962,7074,23566,25987,29904,84628,129807,344022,440730	CDH4,EPHB3,HRAS,ITPKA,LIMK2,LTK,NOVA2,ROR2,PAX6,PLXNB1,PTPN9,RDX,TIAM1,LPAR3,TSKU,EEF2K,NTNG2,NEU4,NOTO,TRIM67	20/652
4_Member	GO Biological Processes	GO:0010975	regulation of neuron projection development	-4.77669	-1.70436	1002,2049,3706,4058,4858,4920,5080,5364,5780,7074,23566,25987,29904,84628,129807,440730	CDH4,EPHB3,ITPKA,LTK,NOVA2,ROR2,PAX6,PLXNB1,PTPN9,TIAM1,LPAR3,TSKU,EEF2K,NTNG2,NEU4,TRIM67	16/453
4_Member	GO Biological Processes	GO:0031344	regulation of cell projection organization	-4.77207	-1.70436	1002,2049,3265,3706,3985,4058,4858,4920,5080,5364,5780,5962,7074,23566,25987,29904,84628,129807,344022,440730	CDH4,EPHB3,HRAS,ITPKA,LIMK2,LTK,NOVA2,ROR2,PAX6,PLXNB1,PTPN9,RDX,TIAM1,LPAR3,TSKU,EEF2K,NTNG2,NEU4,NOTO,TRIM67	20/668
4_Member	GO Biological Processes	GO:0050767	regulation of neurogenesis	-3.73902	-0.999941	1002,3148,3706,5080,5364,5583,7074,7161,7852,8864,10683,23566,29904	CDH4,HMGB2,ITPKA,PAX6,PLXNB1,PRKCH,TIAM1,TP73,CXCR4,PER2,DLL3,LPAR3,EEF2K	13/390
4_Member	GO Biological Processes	GO:0010720	positive regulation of cell development	-3.73388	-0.999941	60,604,1002,3706,4920,5080,5364,5583,7074,7161,7704,7852,23566,29904	ACTB,BCL6,CDH4,ITPKA,ROR2,PAX6,PLXNB1,PRKCH,TIAM1,TP73,ZBTB16,CXCR4,LPAR3,EEF2K	14/444
4_Member	GO Biological Processes	GO:0050769	positive regulation of neurogenesis	-3.72999	-0.999941	1002,3706,5080,5364,5583,7074,7161,7852,23566,29904	CDH4,ITPKA,PAX6,PLXNB1,PRKCH,TIAM1,TP73,CXCR4,LPAR3,EEF2K	10/242
4_Member	GO Biological Processes	GO:0061003	positive regulation of dendritic spine morphogenesis	-3.20881	-0.691195	3706,7074,29904	ITPKA,TIAM1,EEF2K	3/17
4_Member	GO Biological Processes	GO:0031346	positive regulation of cell projection organization	-2.46815	-0.280047	1002,3265,3706,4058,4920,5364,7074,23566,29904,440730	CDH4,HRAS,ITPKA,LTK,ROR2,PLXNB1,TIAM1,LPAR3,EEF2K,TRIM67	10/355
4_Member	GO Biological Processes	GO:0050775	positive regulation of dendrite morphogenesis	-2.31913	-0.195373	3706,7074,29904	ITPKA,TIAM1,EEF2K	3/34
4_Member	GO Biological Processes	GO:0010976	positive regulation of neuron projection development	-2.26533	-0.154383	3706,4058,4920,7074,29904,440730	ITPKA,LTK,ROR2,TIAM1,EEF2K,TRIM67	6/158
4_Member	GO Biological Processes	GO:0010770	positive regulation of cell morphogenesis	-2.24884	-0.140413	3706,7074,29904	ITPKA,TIAM1,EEF2K	3/36
4_Member	GO Biological Processes	GO:0060999	positive regulation of dendritic spine development	-2.15125	-0.0812399	3706,7074,29904	ITPKA,TIAM1,EEF2K	3/39
4_Member	GO Biological Processes	GO:0061001	regulation of dendritic spine morphogenesis	-2.0618	-0.0616848	3706,7074,29904	ITPKA,TIAM1,EEF2K	3/42
5_Summary	WikiPathways	WP2858	Ectoderm differentiation	-5.72191	-2.27853	1501,2300,3148,3801,4920,5080,7704,8835,25987,170302	CTNND2,FOXL1,HMGB2,KIFC3,ROR2,PAX6,ZBTB16,SOCS2,TSKU,ARX	10/-
5_Member	WikiPathways	WP2858	Ectoderm differentiation	-5.72191	-2.27853	1501,2300,3148,3801,4920,5080,7704,8835,25987,170302	CTNND2,FOXL1,HMGB2,KIFC3,ROR2,PAX6,ZBTB16,SOCS2,TSKU,ARX	10/142
6_Summary	GO Biological Processes	GO:0021953	central nervous system neuron differentiation	-4.82837	-1.70436	2016,2049,4858,5080,8828,25987,57147,64211,64398,170302,60,2296,3985,5076,6299,6712,6899,6926,7546,7852,23135,80714	EMX1,EPHB3,NOVA2,PAX6,NRP2,TSKU,SCYL3,LHX5,PALS1,ARX,ACTB,FOXC1,LIMK2,PAX2,SALL1,SPTBN2,TBX1,TBX3,ZIC2,CXCR4,KDM6B,PBX4	22/-
6_Member	GO Biological Processes	GO:0021953	central nervous system neuron differentiation	-4.82837	-1.70436	2016,2049,4858,5080,8828,25987,57147,64211,64398,170302	EMX1,EPHB3,NOVA2,PAX6,NRP2,TSKU,SCYL3,LHX5,PALS1,ARX	10/179
6_Member	GO Biological Processes	GO:0060322	head development	-3.95843	-1.13047	60,2016,2049,2296,3985,5076,5080,6299,6712,6899,6926,7546,7852,8828,23135,25987,64211,64398,80714,170302	ACTB,EMX1,EPHB3,FOXC1,LIMK2,PAX2,PAX6,SALL1,SPTBN2,TBX1,TBX3,ZIC2,CXCR4,NRP2,KDM6B,TSKU,LHX5,PALS1,PBX4,ARX	20/765
6_Member	GO Biological Processes	GO:0021954	central nervous system neuron development	-3.54444	-0.913974	2049,4858,8828,25987,64398,170302	EPHB3,NOVA2,NRP2,TSKU,PALS1,ARX	6/89
6_Member	GO Biological Processes	GO:0007420	brain development	-3.407	-0.816402	60,2016,2049,2296,5076,5080,6299,6712,6926,7546,7852,8828,23135,25987,64211,64398,80714,170302	ACTB,EMX1,EPHB3,FOXC1,PAX2,PAX6,SALL1,SPTBN2,TBX3,ZIC2,CXCR4,NRP2,KDM6B,TSKU,LHX5,PALS1,PBX4,ARX	18/717
6_Member	GO Biological Processes	GO:0021537	telencephalon development	-3.27823	-0.731096	2016,2049,5080,6299,7852,23135,25987,64211,64398,170302	EMX1,EPHB3,PAX6,SALL1,CXCR4,KDM6B,TSKU,LHX5,PALS1,ARX	10/276
6_Member	GO Biological Processes	GO:0030900	forebrain development	-3.03453	-0.622559	2016,2049,5080,6299,6926,7852,8828,23135,25987,64211,64398,170302	EMX1,EPHB3,PAX6,SALL1,TBX3,CXCR4,NRP2,KDM6B,TSKU,LHX5,PALS1,ARX	12/406
6_Member	GO Biological Processes	GO:0021846	cell proliferation in forebrain	-2.60748	-0.340196	5080,64211,170302	PAX6,LHX5,ARX	3/27
6_Member	GO Biological Processes	GO:0021543	pallium development	-2.47661	-0.283606	2016,5080,23135,25987,64211,64398,170302	EMX1,PAX6,KDM6B,TSKU,LHX5,PALS1,ARX	7/191
6_Member	GO Biological Processes	GO:0021772	olfactory bulb development	-2.28342	-0.169944	5080,6299,170302	PAX6,SALL1,ARX	3/35
6_Member	GO Biological Processes	GO:0021988	olfactory lobe development	-2.21532	-0.124705	5080,6299,170302	PAX6,SALL1,ARX	3/37
6_Member	GO Biological Processes	GO:0021879	forebrain neuron differentiation	-2.12059	-0.0729735	5080,8828,64211	PAX6,NRP2,LHX5	3/40
6_Member	GO Biological Processes	GO:0021761	limbic system development	-2.08451	-0.067251	6926,8828,23135,25987,64211	TBX3,NRP2,KDM6B,TSKU,LHX5	5/123
6_Member	GO Biological Processes	GO:0021536	diencephalon development	-2.07726	-0.067251	5080,6299,8828,170302	PAX6,SALL1,NRP2,ARX	4/79
7_Summary	GO Biological Processes	GO:0043087	regulation of GTPase activity	-4.79289	-1.70436	116,2049,3265,5364,5962,6001,6647,7074,9649,23102,54922,57533,153020	ADCYAP1,EPHB3,HRAS,PLXNB1,RDX,RGS10,SOD1,TIAM1,RALGPS1,TBC1D2B,RASIP1,TBC1D14,RASGEF1B	13/-
7_Member	GO Biological Processes	GO:0043087	regulation of GTPase activity	-4.79289	-1.70436	116,2049,3265,5364,5962,6001,6647,7074,9649,23102,54922,57533,153020	ADCYAP1,EPHB3,HRAS,PLXNB1,RDX,RGS10,SOD1,TIAM1,RALGPS1,TBC1D2B,RASIP1,TBC1D14,RASGEF1B	13/307
7_Member	GO Biological Processes	GO:0043547	positive regulation of GTPase activity	-3.12151	-0.650098	116,3265,5364,6001,7074,9649,23102,57533,153020	ADCYAP1,HRAS,PLXNB1,RGS10,TIAM1,RALGPS1,TBC1D2B,TBC1D14,RASGEF1B	9/239
8_Summary	GO Biological Processes	GO:0060485	mesenchyme development	-4.35484	-1.33612	2294,2296,2626,5076,5080,6899,6926,8828,10683,55698,81610,6862,9480,23135,56603,170302,6001,7546,79668,6299,4058,26056,80201	FOXF1,FOXC1,GATA4,PAX2,PAX6,TBX1,TBX3,NRP2,DLL3,RADIL,FAM83D,TBXT,ONECUT2,KDM6B,CYP26B1,ARX,RGS10,ZIC2,PARP8,SALL1,LTK,RAB11FIP5,HKDC1	23/-
8_Member	GO Biological Processes	GO:0060485	mesenchyme development	-4.35484	-1.33612	2294,2296,2626,5076,5080,6899,6926,8828,10683,55698,81610	FOXF1,FOXC1,GATA4,PAX2,PAX6,TBX1,TBX3,NRP2,DLL3,RADIL,FAM83D	11/246
8_Member	GO Biological Processes	GO:0045165	cell fate commitment	-3.54802	-0.913974	2626,5076,5080,6862,6899,6926,9480,23135,56603,170302	GATA4,PAX2,PAX6,TBXT,TBX1,TBX3,ONECUT2,KDM6B,CYP26B1,ARX	10/255
8_Member	GO Biological Processes	GO:0048762	mesenchymal cell differentiation	-3.37912	-0.815688	2296,5076,5080,6899,6926,8828,55698,81610	FOXC1,PAX2,PAX6,TBX1,TBX3,NRP2,RADIL,FAM83D	8/175
8_Member	GO Biological Processes	GO:0048863	stem cell differentiation	-3.23503	-0.708101	2296,5076,5080,6862,6899,6926,8828,55698	FOXC1,PAX2,PAX6,TBXT,TBX1,TBX3,NRP2,RADIL	8/184
8_Member	WikiPathways	WP2857	Mesodermal commitment pathway	-3.00704	-0.605056	2296,5080,6001,6899,6926,7546,79668	FOXC1,PAX6,RGS10,TBX1,TBX3,ZIC2,PARP8	7/154
8_Member	GO Biological Processes	GO:0014032	neural crest cell development	-2.8869	-0.53606	2296,5080,6899,8828,55698	FOXC1,PAX6,TBX1,NRP2,RADIL	5/80
8_Member	GO Biological Processes	GO:0048864	stem cell development	-2.74713	-0.425967	2296,5080,6899,8828,55698	FOXC1,PAX6,TBX1,NRP2,RADIL	5/86
8_Member	GO Biological Processes	GO:0001708	cell fate specification	-2.70308	-0.401937	5076,5080,6862,6899,6926	PAX2,PAX6,TBXT,TBX1,TBX3	5/88
8_Member	GO Biological Processes	GO:0014033	neural crest cell differentiation	-2.59798	-0.337909	2296,5080,6899,8828,55698	FOXC1,PAX6,TBX1,NRP2,RADIL	5/93
8_Member	GO Biological Processes	GO:0001755	neural crest cell migration	-2.58282	-0.336836	5080,6899,8828,55698	PAX6,TBX1,NRP2,RADIL	4/57
8_Member	GO Biological Processes	GO:0090497	mesenchymal cell migration	-2.52811	-0.30221	5080,6899,8828,55698	PAX6,TBX1,NRP2,RADIL	4/59
8_Member	GO Biological Processes	GO:0021602	cranial nerve morphogenesis	-2.47474	-0.283606	5076,6899,8828	PAX2,TBX1,NRP2	3/30
8_Member	GO Biological Processes	GO:0021545	cranial nerve development	-2.42484	-0.265892	5076,6299,6899,8828	PAX2,SALL1,TBX1,NRP2	4/63
8_Member	GO Biological Processes	GO:0071300	cellular response to retinoic acid	-2.32893	-0.195373	4058,5076,6899,56603	LTK,PAX2,TBX1,CYP26B1	4/67
8_Member	GO Biological Processes	GO:0001678	intracellular glucose homeostasis	-2.31937	-0.195373	2626,5076,5080,26056,80201	GATA4,PAX2,PAX6,RAB11FIP5,HKDC1	5/108
8_Member	GO Biological Processes	GO:0001709	cell fate determination	-2.09079	-0.0686017	5076,5080,56603	PAX2,PAX6,CYP26B1	3/41
8_Member	GO Biological Processes	GO:0003151	outflow tract morphogenesis	-2.07726	-0.067251	2296,6899,6926,8828	FOXC1,TBX1,TBX3,NRP2	4/79
9_Summary	WikiPathways	WP3407	FTO obesity variant mechanism	-4.26393	-1.29309	6899,10265,63976	TBX1,IRX5,PRDM16	3/-
9_Member	WikiPathways	WP3407	FTO obesity variant mechanism	-4.26393	-1.29309	6899,10265,63976	TBX1,IRX5,PRDM16	3/8
10_Summary	Reactome Gene Sets	R-HSA-3928662	EPHB-mediated forward signaling	-4.20303	-1.28792	60,2049,3265,3985,7074,396,5080,1793,5962,7852,50649,2775,23566,2886,2296,4058,4920,8828,8835,53834	ACTB,EPHB3,HRAS,LIMK2,TIAM1,ARHGDIA,PAX6,DOCK1,RDX,CXCR4,ARHGEF4,GNAO1,LPAR3,GRB7,FOXC1,LTK,ROR2,NRP2,SOCS2,FGFRL1	20/-
10_Member	Reactome Gene Sets	R-HSA-3928662	EPHB-mediated forward signaling	-4.20303	-1.28792	60,2049,3265,3985,7074	ACTB,EPHB3,HRAS,LIMK2,TIAM1	5/42
10_Member	Canonical Pathways	M81	PID CDC42 PATHWAY	-3.14952	-0.655626	396,3265,3985,5080,7074	ARHGDIA,HRAS,LIMK2,PAX6,TIAM1	5/70
10_Member	KEGG Pathway	hsa04810	Regulation of actin cytoskeleton	-2.62925	-0.354663	60,1793,3265,3985,5962,7074,7852,50649	ACTB,DOCK1,HRAS,LIMK2,RDX,TIAM1,CXCR4,ARHGEF4	8/229
10_Member	Reactome Gene Sets	R-HSA-2682334	EPH-Ephrin signaling	-2.61845	-0.34753	60,2049,3265,3985,7074	ACTB,EPHB3,HRAS,LIMK2,TIAM1	5/92
10_Member	Canonical Pathways	M15	PID LYSOPHOSPHOLIPID PATHWAY	-2.37603	-0.228212	2775,3265,7074,23566	GNAO1,HRAS,TIAM1,LPAR3	4/65
10_Member	Canonical Pathways	M62	PID EPHB FWD PATHWAY	-2.12059	-0.0729735	2049,2886,3265	EPHB3,GRB7,HRAS	3/40
10_Member	GO Biological Processes	GO:0007169	transmembrane receptor protein tyrosine kinase signaling pathway	-2.00084	-0.0198529	2049,2296,2886,3265,4058,4920,7074,8828,8835,53834	EPHB3,FOXC1,GRB7,HRAS,LTK,ROR2,TIAM1,NRP2,SOCS2,FGFRL1	10/416
11_Summary	GO Biological Processes	GO:0030858	positive regulation of epithelial cell differentiation	-4.05294	-1.16887	2296,5076,5080,5583,7161,100133941,6926,9817,8864,3148	FOXC1,PAX2,PAX6,PRKCH,TP73,CD24,TBX3,KEAP1,PER2,HMGB2	10/-
11_Member	GO Biological Processes	GO:0030858	positive regulation of epithelial cell differentiation	-4.05294	-1.16887	2296,5076,5080,5583,7161,100133941	FOXC1,PAX2,PAX6,PRKCH,TP73,CD24	6/72
11_Member	GO Biological Processes	GO:0030856	regulation of epithelial cell differentiation	-3.44616	-0.840055	2296,5076,5080,5583,6926,7161,9817,100133941	FOXC1,PAX2,PAX6,PRKCH,TBX3,TP73,KEAP1,CD24	8/171
11_Member	GO Biological Processes	GO:2000677	regulation of transcription regulatory region DNA binding	-2.12059	-0.0729735	2296,5080,8864	FOXC1,PAX6,PER2	3/40
11_Member	GO Biological Processes	GO:0043388	positive regulation of DNA binding	-2.09079	-0.0686017	2296,3148,5080	FOXC1,HMGB2,PAX6	3/41
12_Summary	GO Biological Processes	GO:0043549	regulation of kinase activity	-4.01825	-1.1489	60,116,1917,3265,4058,4294,4920,6647,7164,9467,11213,23624,51704,54922,64061,79935,100133941,25849,2626,6899,7074,7161,9590,23566,81610	ACTB,ADCYAP1,EEF1A2,HRAS,LTK,MAP3K10,ROR2,SOD1,TPD52L1,SH3BP5,IRAK3,CBLC,GPRC5B,RASIP1,TSPYL2,CCNP,CD24,PARM1,GATA4,TBX1,TIAM1,TP73,AKAP12,LPAR3,FAM83D	25/-
12_Member	GO Biological Processes	GO:0043549	regulation of kinase activity	-4.01825	-1.1489	60,116,1917,3265,4058,4294,4920,6647,7164,9467,11213,23624,51704,54922,64061,79935,100133941	ACTB,ADCYAP1,EEF1A2,HRAS,LTK,MAP3K10,ROR2,SOD1,TPD52L1,SH3BP5,IRAK3,CBLC,GPRC5B,RASIP1,TSPYL2,CCNP,CD24	17/581
12_Member	GO Biological Processes	GO:0051338	regulation of transferase activity	-3.59024	-0.93397	60,116,1917,3265,4058,4294,4920,6647,7164,9467,11213,23624,25849,51704,54922,64061,79935,100133941	ACTB,ADCYAP1,EEF1A2,HRAS,LTK,MAP3K10,ROR2,SOD1,TPD52L1,SH3BP5,IRAK3,CBLC,PARM1,GPRC5B,RASIP1,TSPYL2,CCNP,CD24	18/692
12_Member	GO Biological Processes	GO:0045859	regulation of protein kinase activity	-3.19304	-0.691195	60,116,3265,4294,6647,7164,9467,11213,23624,51704,54922,64061,79935,100133941	ACTB,ADCYAP1,HRAS,MAP3K10,SOD1,TPD52L1,SH3BP5,IRAK3,CBLC,GPRC5B,RASIP1,TSPYL2,CCNP,CD24	14/503
12_Member	GO Biological Processes	GO:0071900	regulation of protein serine/threonine kinase activity	-2.59562	-0.337909	60,3265,4294,7164,11213,23624,54922,79935,100133941	ACTB,HRAS,MAP3K10,TPD52L1,IRAK3,CBLC,RASIP1,CCNP,CD24	9/285
12_Member	GO Biological Processes	GO:0043405	regulation of MAP kinase activity	-2.49074	-0.287284	3265,4294,7164,11213,23624,100133941	HRAS,MAP3K10,TPD52L1,IRAK3,CBLC,CD24	6/142
12_Member	GO Biological Processes	GO:0043408	regulation of MAPK cascade	-2.43679	-0.265892	116,2626,3265,4294,6647,6899,7074,7161,7164,9590,11213,23566,23624,81610,100133941	ADCYAP1,GATA4,HRAS,MAP3K10,SOD1,TBX1,TIAM1,TP73,TPD52L1,AKAP12,IRAK3,LPAR3,CBLC,FAM83D,CD24	15/673
12_Member	GO Biological Processes	GO:0033674	positive regulation of kinase activity	-2.13441	-0.0743219	116,1917,3265,4058,4294,4920,7164,51704,100133941	ADCYAP1,EEF1A2,HRAS,LTK,MAP3K10,ROR2,TPD52L1,GPRC5B,CD24	9/336
12_Member	GO Biological Processes	GO:0043410	positive regulation of MAPK cascade	-2.04306	-0.0487714	116,2626,3265,4294,6647,6899,7161,7164,9590,23566,100133941	ADCYAP1,GATA4,HRAS,MAP3K10,SOD1,TBX1,TP73,TPD52L1,AKAP12,LPAR3,CD24	11/474
12_Member	GO Biological Processes	GO:0051347	positive regulation of transferase activity	-2.02136	-0.0328236	116,1917,3265,4058,4294,4920,7164,25849,51704,100133941	ADCYAP1,EEF1A2,HRAS,LTK,MAP3K10,ROR2,TPD52L1,PARM1,GPRC5B,CD24	10/413
13_Summary	GO Biological Processes	GO:0009880	embryonic pattern specification	-3.98627	-1.13116	6862,6926,7704,8828,201164,344022	TBXT,TBX3,ZBTB16,NRP2,PLD6,NOTO	6/-
13_Member	GO Biological Processes	GO:0009880	embryonic pattern specification	-3.98627	-1.13116	6862,6926,7704,8828,201164,344022	TBXT,TBX3,ZBTB16,NRP2,PLD6,NOTO	6/74
13_Member	GO Biological Processes	GO:0007350	blastoderm segmentation	-3.96774	-1.13047	6862,6926,8828,201164	TBXT,TBX3,NRP2,PLD6	4/25
13_Member	GO Biological Processes	GO:0007351	tripartite regional subdivision	-2.99412	-0.60189	6862,6926,201164	TBXT,TBX3,PLD6	3/20
13_Member	GO Biological Processes	GO:0008595	anterior/posterior axis specification, embryo	-2.99412	-0.60189	6862,6926,201164	TBXT,TBX3,PLD6	3/20
13_Member	GO Biological Processes	GO:0000578	embryonic axis specification	-2.0618	-0.0616848	6862,6926,201164	TBXT,TBX3,PLD6	3/42
14_Summary	GO Biological Processes	GO:0048812	neuron projection morphogenesis	-3.89862	-1.08362	60,1002,1501,2016,2049,5076,5080,5364,7074,8828,23566,25987,84628,91624,170302,6647,10529,64398,604,6768,116,8811,2626,2296,2778,6299,6712	ACTB,CDH4,CTNND2,EMX1,EPHB3,PAX2,PAX6,PLXNB1,TIAM1,NRP2,LPAR3,TSKU,NTNG2,NEXN,ARX,SOD1,NEBL,PALS1,BCL6,ST14,ADCYAP1,GALR2,GATA4,FOXC1,GNAS,SALL1,SPTBN2	27/-
14_Member	GO Biological Processes	GO:0048812	neuron projection morphogenesis	-3.89862	-1.08362	60,1002,1501,2016,2049,5076,5080,5364,7074,8828,23566,25987,84628,91624,170302	ACTB,CDH4,CTNND2,EMX1,EPHB3,PAX2,PAX6,PLXNB1,TIAM1,NRP2,LPAR3,TSKU,NTNG2,NEXN,ARX	15/482
14_Member	GO Biological Processes	GO:0120039	plasma membrane bounded cell projection morphogenesis	-3.84983	-1.04743	60,1002,1501,2016,2049,5076,5080,5364,7074,8828,23566,25987,84628,91624,170302	ACTB,CDH4,CTNND2,EMX1,EPHB3,PAX2,PAX6,PLXNB1,TIAM1,NRP2,LPAR3,TSKU,NTNG2,NEXN,ARX	15/487
14_Member	GO Biological Processes	GO:0048858	cell projection morphogenesis	-3.80175	-1.01158	60,1002,1501,2016,2049,5076,5080,5364,7074,8828,23566,25987,84628,91624,170302	ACTB,CDH4,CTNND2,EMX1,EPHB3,PAX2,PAX6,PLXNB1,TIAM1,NRP2,LPAR3,TSKU,NTNG2,NEXN,ARX	15/492
14_Member	GO Biological Processes	GO:0048667	cell morphogenesis involved in neuron differentiation	-3.78439	-1.00612	60,1002,1501,2049,5076,5080,5364,6647,8828,23566,25987,84628,91624,170302	ACTB,CDH4,CTNND2,EPHB3,PAX2,PAX6,PLXNB1,SOD1,NRP2,LPAR3,TSKU,NTNG2,NEXN,ARX	14/439
14_Member	GO Biological Processes	GO:0032989	cellular component morphogenesis	-3.73357	-0.999941	60,1002,1501,2016,2049,5076,5080,5364,7074,8828,10529,23566,25987,64398,84628,91624,170302	ACTB,CDH4,CTNND2,EMX1,EPHB3,PAX2,PAX6,PLXNB1,TIAM1,NRP2,NEBL,LPAR3,TSKU,PALS1,NTNG2,NEXN,ARX	17/614
14_Member	GO Biological Processes	GO:0000902	cell morphogenesis	-3.71294	-0.999941	60,604,1002,1501,2016,2049,5076,5080,5364,6647,6768,7074,8828,23566,25987,84628,91624,170302	ACTB,BCL6,CDH4,CTNND2,EMX1,EPHB3,PAX2,PAX6,PLXNB1,SOD1,ST14,TIAM1,NRP2,LPAR3,TSKU,NTNG2,NEXN,ARX	18/676
14_Member	GO Biological Processes	GO:0031175	neuron projection development	-3.62051	-0.950956	60,116,1002,1501,2016,2049,5076,5080,5364,6647,7074,8811,8828,23566,25987,84628,91624,170302	ACTB,ADCYAP1,CDH4,CTNND2,EMX1,EPHB3,PAX2,PAX6,PLXNB1,SOD1,TIAM1,GALR2,NRP2,LPAR3,TSKU,NTNG2,NEXN,ARX	18/688
14_Member	GO Biological Processes	GO:0032990	cell part morphogenesis	-3.61618	-0.950956	60,1002,1501,2016,2049,5076,5080,5364,7074,8828,23566,25987,84628,91624,170302	ACTB,CDH4,CTNND2,EMX1,EPHB3,PAX2,PAX6,PLXNB1,TIAM1,NRP2,LPAR3,TSKU,NTNG2,NEXN,ARX	15/512
14_Member	GO Biological Processes	GO:0007409	axonogenesis	-3.42937	-0.831088	60,1002,2049,5076,5080,5364,8828,23566,25987,84628,91624,170302	ACTB,CDH4,EPHB3,PAX2,PAX6,PLXNB1,NRP2,LPAR3,TSKU,NTNG2,NEXN,ARX	12/366
14_Member	GO Biological Processes	GO:0048588	developmental cell growth	-2.95382	-0.571142	1002,2016,2626,7074,8828,23566	CDH4,EMX1,GATA4,TIAM1,NRP2,LPAR3	6/115
14_Member	GO Biological Processes	GO:0040007	growth	-2.92666	-0.553322	1002,2016,2296,2626,2778,6299,6712,7074,8828,23566,25987,170302	CDH4,EMX1,FOXC1,GATA4,GNAS,SALL1,SPTBN2,TIAM1,NRP2,LPAR3,TSKU,ARX	12/418
14_Member	GO Biological Processes	GO:0048589	developmental growth	-2.92666	-0.553322	1002,2016,2296,2626,2778,6299,6712,7074,8828,23566,25987,170302	CDH4,EMX1,FOXC1,GATA4,GNAS,SALL1,SPTBN2,TIAM1,NRP2,LPAR3,TSKU,ARX	12/418
14_Member	GO Biological Processes	GO:0016049	cell growth	-2.91514	-0.546393	1002,2016,2626,7074,8828,23566	CDH4,EMX1,GATA4,TIAM1,NRP2,LPAR3	6/117
14_Member	GO Biological Processes	GO:0061564	axon development	-2.90039	-0.540693	60,1002,2049,5076,5080,5364,8828,23566,25987,84628,91624,170302	ACTB,CDH4,EPHB3,PAX2,PAX6,PLXNB1,NRP2,LPAR3,TSKU,NTNG2,NEXN,ARX	12/421
14_Member	GO Biological Processes	GO:0060560	developmental growth involved in morphogenesis	-2.56784	-0.332288	1002,2016,6299,7074,8828,23566	CDH4,EMX1,SALL1,TIAM1,NRP2,LPAR3	6/137
14_Member	GO Biological Processes	GO:0007411	axon guidance	-2.10548	-0.0686017	1002,2049,5080,5364,8828,91624,170302	CDH4,EPHB3,PAX6,PLXNB1,NRP2,NEXN,ARX	7/224
14_Member	GO Biological Processes	GO:0097485	neuron projection guidance	-2.10548	-0.0686017	1002,2049,5080,5364,8828,91624,170302	CDH4,EPHB3,PAX6,PLXNB1,NRP2,NEXN,ARX	7/224
14_Member	GO Biological Processes	GO:0050772	positive regulation of axonogenesis	-2.09645	-0.0686017	1002,5364,7074,23566	CDH4,PLXNB1,TIAM1,LPAR3	4/78
14_Member	GO Biological Processes	GO:1990138	neuron projection extension	-2.02141	-0.0328236	1002,2016,7074,8828	CDH4,EMX1,TIAM1,NRP2	4/82
15_Summary	WikiPathways	WP2406	Cardiac progenitor differentiation	-3.71417	-0.999941	2626,4920,5080,6862,7852	GATA4,ROR2,PAX6,TBXT,CXCR4	5/-
15_Member	WikiPathways	WP2406	Cardiac progenitor differentiation	-3.71417	-0.999941	2626,4920,5080,6862,7852	GATA4,ROR2,PAX6,TBXT,CXCR4	5/53
15_Member	Reactome Gene Sets	R-HSA-9823730	Formation of definitive endoderm	-3.37683	-0.815688	2626,6862,7852	GATA4,TBXT,CXCR4	3/15
16_Summary	GO Biological Processes	GO:0050807	regulation of synapse organization	-3.70118	-0.998167	40,2049,3706,4920,7074,8828,29904,79953,84628,94030,60,1501,6712,5583,5364,1002,1832,3801	ASIC2,EPHB3,ITPKA,ROR2,TIAM1,NRP2,EEF2K,SYNDIG1,NTNG2,LRRC4B,ACTB,CTNND2,SPTBN2,PRKCH,PLXNB1,CDH4,DSP,KIFC3	18/-
16_Member	GO Biological Processes	GO:0050807	regulation of synapse organization	-3.70118	-0.998167	40,2049,3706,4920,7074,8828,29904,79953,84628,94030	ASIC2,EPHB3,ITPKA,ROR2,TIAM1,NRP2,EEF2K,SYNDIG1,NTNG2,LRRC4B	10/244
16_Member	GO Biological Processes	GO:0050803	regulation of synapse structure or activity	-3.61656	-0.950956	40,2049,3706,4920,7074,8828,29904,79953,84628,94030	ASIC2,EPHB3,ITPKA,ROR2,TIAM1,NRP2,EEF2K,SYNDIG1,NTNG2,LRRC4B	10/250
16_Member	GO Biological Processes	GO:0051965	positive regulation of synapse assembly	-3.36068	-0.806604	40,2049,29904,79953,94030	ASIC2,EPHB3,EEF2K,SYNDIG1,LRRC4B	5/63
16_Member	GO Biological Processes	GO:0099175	regulation of postsynapse organization	-3.2043	-0.691195	3706,4920,7074,8828,29904,94030	ITPKA,ROR2,TIAM1,NRP2,EEF2K,LRRC4B	6/103
16_Member	GO Biological Processes	GO:0099173	postsynapse organization	-3.09589	-0.644414	60,1501,2049,3706,6712,84628	ACTB,CTNND2,EPHB3,ITPKA,SPTBN2,NTNG2	6/108
16_Member	GO Biological Processes	GO:0051963	regulation of synapse assembly	-2.97347	-0.586044	40,2049,29904,79953,84628,94030	ASIC2,EPHB3,EEF2K,SYNDIG1,NTNG2,LRRC4B	6/114
16_Member	GO Biological Processes	GO:0097061	dendritic spine organization	-2.39421	-0.240869	1501,2049,3706	CTNND2,EPHB3,ITPKA	3/32
16_Member	GO Biological Processes	GO:1901890	positive regulation of cell junction assembly	-2.35372	-0.211368	40,2049,29904,79953,94030	ASIC2,EPHB3,EEF2K,SYNDIG1,LRRC4B	5/106
16_Member	GO Biological Processes	GO:1901888	regulation of cell junction assembly	-2.22059	-0.124705	40,2049,5583,29904,79953,84628,94030	ASIC2,EPHB3,PRKCH,EEF2K,SYNDIG1,NTNG2,LRRC4B	7/213
16_Member	GO Biological Processes	GO:0050808	synapse organization	-2.21665	-0.124705	40,60,1501,2049,3706,5364,6712,84628,94030	ASIC2,ACTB,CTNND2,EPHB3,ITPKA,PLXNB1,SPTBN2,NTNG2,LRRC4B	9/326
16_Member	GO Biological Processes	GO:0034330	cell junction organization	-2.14573	-0.080349	40,60,1002,1501,1832,2049,3706,3801,5364,6712,84628,94030	ASIC2,ACTB,CDH4,CTNND2,DSP,EPHB3,ITPKA,KIFC3,PLXNB1,SPTBN2,NTNG2,LRRC4B	12/523
16_Member	GO Biological Processes	GO:0106027	neuron projection organization	-2.00611	-0.0213721	1501,2049,3706	CTNND2,EPHB3,ITPKA	3/44
17_Summary	WikiPathways	WP5299	Ganglio series sphingolipid metabolism	-3.57199	-0.92449	8869,29906,129807,64841	ST3GAL5,ST8SIA5,NEU4,GNPNAT1	4/-
17_Member	WikiPathways	WP5299	Ganglio series sphingolipid metabolism	-3.57199	-0.92449	8869,29906,129807	ST3GAL5,ST8SIA5,NEU4	3/13
17_Member	Reactome Gene Sets	R-HSA-446219	Synthesis of substrates in N-glycan biosythesis	-2.42484	-0.265892	8869,29906,64841,129807	ST3GAL5,ST8SIA5,GNPNAT1,NEU4	4/63
17_Member	Reactome Gene Sets	R-HSA-4085001	Sialic acid metabolism	-2.35603	-0.211368	8869,29906,129807	ST3GAL5,ST8SIA5,NEU4	3/33
17_Member	Reactome Gene Sets	R-HSA-446193	Biosynthesis of the N-glycan precursor (dolichol lipid-linked oligosaccharide, LLO) and transfer to a nascent protein	-2.09645	-0.0686017	8869,29906,64841,129807	ST3GAL5,ST8SIA5,GNPNAT1,NEU4	4/78
18_Summary	GO Biological Processes	GO:0033189	response to vitamin A	-3.37683	-0.815688	1788,2626,56603,10659	DNMT3A,GATA4,CYP26B1,CELF2	4/-
18_Member	GO Biological Processes	GO:0033189	response to vitamin A	-3.37683	-0.815688	1788,2626,56603	DNMT3A,GATA4,CYP26B1	3/15
18_Member	WikiPathways	WP5093	Opioid receptor pathways	-2.09079	-0.0686017	1788,2626,10659	DNMT3A,GATA4,CELF2	3/41
19_Summary	Reactome Gene Sets	R-HSA-422475	Axon guidance	-3.26676	-0.726466	60,1793,2049,2886,3265,3985,5364,5962,6227,6712,7074,7852,8828,9491,100133941	ACTB,DOCK1,EPHB3,GRB7,HRAS,LIMK2,PLXNB1,RDX,RPS21,SPTBN2,TIAM1,CXCR4,NRP2,PSMF1,CD24	15/-
19_Member	Reactome Gene Sets	R-HSA-422475	Axon guidance	-3.26676	-0.726466	60,1793,2049,2886,3265,3985,5364,5962,6227,6712,7074,7852,8828,9491,100133941	ACTB,DOCK1,EPHB3,GRB7,HRAS,LIMK2,PLXNB1,RDX,RPS21,SPTBN2,TIAM1,CXCR4,NRP2,PSMF1,CD24	15/553
19_Member	Reactome Gene Sets	R-HSA-9675108	Nervous system development	-3.072	-0.644414	60,1793,2049,2886,3265,3985,5364,5962,6227,6712,7074,7852,8828,9491,100133941	ACTB,DOCK1,EPHB3,GRB7,HRAS,LIMK2,PLXNB1,RDX,RPS21,SPTBN2,TIAM1,CXCR4,NRP2,PSMF1,CD24	15/578
19_Member	Reactome Gene Sets	R-HSA-373760	L1CAM interactions	-2.14352	-0.080349	60,5962,6712,8828,100133941	ACTB,RDX,SPTBN2,NRP2,CD24	5/119
20_Summary	GO Biological Processes	GO:0120162	positive regulation of cold-induced thermogenesis	-3.24943	-0.715877	116,2778,7852,8864,23135,63976,4858	ADCYAP1,GNAS,CXCR4,PER2,KDM6B,PRDM16,NOVA2	7/-
20_Member	GO Biological Processes	GO:0120162	positive regulation of cold-induced thermogenesis	-3.24943	-0.715877	116,2778,7852,8864,23135,63976	ADCYAP1,GNAS,CXCR4,PER2,KDM6B,PRDM16	6/101
20_Member	GO Biological Processes	GO:0120161	regulation of cold-induced thermogenesis	-3.07394	-0.644414	116,2778,4858,7852,8864,23135,63976	ADCYAP1,GNAS,NOVA2,CXCR4,PER2,KDM6B,PRDM16	7/150

## Sheet: Table 5
Methylation Enrichment Metascape for 1500bp
GroupID	Category	Term	Description	LogP	Log(q-value)	Genes	Symbols	InTerm_InList
1_Summary	GO Biological Processes	GO:0098609	cell-cell adhesion	-16.7981	-12.4615	60,1002,1305,1501,1832,2294,2778,3801,6850,8641,9124,9708,23654,26025,53834,56099,56100,56101,56102,56103,56104,56105,56106,56107,56108,56109,56110,56111,56112,56113,56114,84466,84628,91624,94030,100133941	ACTB,CDH4,COL13A1,CTNND2,DSP,FOXF1,GNAS,KIFC3,SYK,PCDHGB4,PDLIM1,PCDHGA8,PLXNB2,PCDHGA12,FGFRL1,PCDHGB7,PCDHGB6,PCDHGB5,PCDHGB3,PCDHGB2,PCDHGB1,PCDHGA11,PCDHGA10,PCDHGA9,PCDHGA7,PCDHGA6,PCDHGA5,PCDHGA4,PCDHGA3,PCDHGA2,PCDHGA1,MEGF10,NTNG2,NEXN,LRRC4B,CD24	36/-
1_Member	GO Biological Processes	GO:0098609	cell-cell adhesion	-16.7981	-12.4615	60,1002,1305,1501,1832,2294,2778,3801,6850,8641,9124,9708,23654,26025,53834,56099,56100,56101,56102,56103,56104,56105,56106,56107,56108,56109,56110,56111,56112,56113,56114,84466,84628,91624,94030,100133941	ACTB,CDH4,COL13A1,CTNND2,DSP,FOXF1,GNAS,KIFC3,SYK,PCDHGB4,PDLIM1,PCDHGA8,PLXNB2,PCDHGA12,FGFRL1,PCDHGB7,PCDHGB6,PCDHGB5,PCDHGB3,PCDHGB2,PCDHGB1,PCDHGA11,PCDHGA10,PCDHGA9,PCDHGA7,PCDHGA6,PCDHGA5,PCDHGA4,PCDHGA3,PCDHGA2,PCDHGA1,MEGF10,NTNG2,NEXN,LRRC4B,CD24	36/538
1_Member	GO Biological Processes	GO:0007156	homophilic cell adhesion via plasma membrane adhesion molecules	-16.5069	-12.4615	1002,8641,9708,23654,26025,56099,56100,56101,56102,56103,56104,56105,56106,56107,56108,56109,56110,56111,56112,56113,56114,91624	CDH4,PCDHGB4,PCDHGA8,PLXNB2,PCDHGA12,PCDHGB7,PCDHGB6,PCDHGB5,PCDHGB3,PCDHGB2,PCDHGB1,PCDHGA11,PCDHGA10,PCDHGA9,PCDHGA7,PCDHGA6,PCDHGA5,PCDHGA4,PCDHGA3,PCDHGA2,PCDHGA1,NEXN	22/167
1_Member	GO Biological Processes	GO:0098742	cell-cell adhesion via plasma-membrane adhesion molecules	-15.343	-11.4737	1002,8641,9708,23654,26025,53834,56099,56100,56101,56102,56103,56104,56105,56106,56107,56108,56109,56110,56111,56112,56113,56114,84628,91624,94030	CDH4,PCDHGB4,PCDHGA8,PLXNB2,PCDHGA12,FGFRL1,PCDHGB7,PCDHGB6,PCDHGB5,PCDHGB3,PCDHGB2,PCDHGB1,PCDHGA11,PCDHGA10,PCDHGA9,PCDHGA7,PCDHGA6,PCDHGA5,PCDHGA4,PCDHGA3,PCDHGA2,PCDHGA1,NTNG2,NEXN,LRRC4B	25/261
2_Summary	GO Biological Processes	GO:0048598	embryonic morphogenesis	-7.12679	-3.38238	1028,2294,2296,2626,3217,4324,5076,5080,6299,6647,6768,6862,6899,6926,7296,7704,10265,23135,23272,23654,56603,64327,64398,344022,60,1832,2300,7852,8828,10481,54922,94234,10683,201164,389549,2016,56917,3642,5962,9480,170302,100133941,50814,80714,53834,2049,4691,6850,7837,1305,6830,9817,9124,10529,1793,84466,3985,9261,25987	CDKN1C,FOXF1,FOXC1,GATA4,HOXB7,MMP15,PAX2,PAX6,SALL1,SOD1,ST14,TBXT,TBX1,TBX3,TXNRD1,ZBTB16,IRX5,KDM6B,TASOR,PLXNB2,CYP26B1,LMBR1,PALS1,NOTO,ACTB,DSP,FOXL1,CXCR4,NRP2,HOXB13,RASIP1,FOXQ1,DLL3,PLD6,FEZF1,EMX1,MEIS3,INSM1,RDX,ONECUT2,ARX,CD24,NSDHL,PBX4,FGFRL1,EPHB3,NCL,SYK,PXDN,COL13A1,SUPT6H,KEAP1,PDLIM1,NEBL,DOCK1,MEGF10,LIMK2,MAPKAPK2,TSKU	59/-
2_Member	GO Biological Processes	GO:0048598	embryonic morphogenesis	-7.12679	-3.38238	1028,2294,2296,2626,3217,4324,5076,5080,6299,6647,6768,6862,6899,6926,7296,7704,10265,23135,23272,23654,56603,64327,64398,344022	CDKN1C,FOXF1,FOXC1,GATA4,HOXB7,MMP15,PAX2,PAX6,SALL1,SOD1,ST14,TBXT,TBX1,TBX3,TXNRD1,ZBTB16,IRX5,KDM6B,TASOR,PLXNB2,CYP26B1,LMBR1,PALS1,NOTO	24/584
2_Member	GO Biological Processes	GO:0048729	tissue morphogenesis	-6.15979	-2.51229	60,1832,2294,2296,2300,2626,5076,6299,6768,6862,6899,6926,7296,7852,8828,10481,23135,23654,54922,64398,94234,344022	ACTB,DSP,FOXF1,FOXC1,FOXL1,GATA4,PAX2,SALL1,ST14,TBXT,TBX1,TBX3,TXNRD1,CXCR4,NRP2,HOXB13,KDM6B,PLXNB2,RASIP1,PALS1,FOXQ1,NOTO	22/567
2_Member	GO Biological Processes	GO:0009952	anterior/posterior pattern specification	-5.93106	-2.45425	2294,2296,2626,3217,5080,6862,6899,6926,7704,10683,23272,201164,389549	FOXF1,FOXC1,GATA4,HOXB7,PAX6,TBXT,TBX1,TBX3,ZBTB16,DLL3,TASOR,PLD6,FEZF1	13/214
2_Member	GO Biological Processes	GO:0003002	regionalization	-5.90336	-2.45425	2016,2294,2296,2626,3217,5076,5080,6862,6899,6926,7704,8828,10683,23272,56603,201164,344022,389549	EMX1,FOXF1,FOXC1,GATA4,HOXB7,PAX2,PAX6,TBXT,TBX1,TBX3,ZBTB16,NRP2,DLL3,TASOR,CYP26B1,PLD6,NOTO,FEZF1	18/409
2_Member	GO Biological Processes	GO:0007389	pattern specification process	-5.84648	-2.45425	2016,2294,2296,2626,3217,5076,5080,6862,6899,6926,7704,8828,10683,23272,56603,56917,201164,344022,389549	EMX1,FOXF1,FOXC1,GATA4,HOXB7,PAX2,PAX6,TBXT,TBX1,TBX3,ZBTB16,NRP2,DLL3,TASOR,CYP26B1,MEIS3,PLD6,NOTO,FEZF1	19/456
2_Member	GO Biological Processes	GO:0030855	epithelial cell differentiation	-4.42595	-1.58463	1832,2016,2294,2626,3642,5076,5080,5962,6299,6647,6768,6899,6926,7852,9480,10481,23135,56603,170302,100133941	DSP,EMX1,FOXF1,GATA4,INSM1,PAX2,PAX6,RDX,SALL1,SOD1,ST14,TBX1,TBX3,CXCR4,ONECUT2,HOXB13,KDM6B,CYP26B1,ARX,CD24	20/626
2_Member	GO Biological Processes	GO:0048568	embryonic organ development	-4.18364	-1.44126	1028,2294,2296,2626,3217,5076,5080,6299,6647,6768,6899,6926,10265,50814,80714,344022	CDKN1C,FOXF1,FOXC1,GATA4,HOXB7,PAX2,PAX6,SALL1,SOD1,ST14,TBX1,TBX3,IRX5,NSDHL,PBX4,NOTO	16/450
2_Member	GO Biological Processes	GO:0003206	cardiac chamber morphogenesis	-3.97639	-1.32889	1832,2294,2296,2626,6899,6926,8828,53834	DSP,FOXF1,FOXC1,GATA4,TBX1,TBX3,NRP2,FGFRL1	8/127
2_Member	GO Biological Processes	GO:0003205	cardiac chamber development	-3.86267	-1.24859	1832,2294,2296,2626,6299,6899,6926,8828,53834	DSP,FOXF1,FOXC1,GATA4,SALL1,TBX1,TBX3,NRP2,FGFRL1	9/168
2_Member	GO Biological Processes	GO:0003231	cardiac ventricle development	-3.19533	-0.740959	1832,2294,2296,2626,6299,6926,53834	DSP,FOXF1,FOXC1,GATA4,SALL1,TBX3,FGFRL1	7/127
2_Member	GO Biological Processes	GO:0045165	cell fate commitment	-3.14126	-0.712354	2626,5076,5080,6862,6899,6926,9480,23135,56603,170302	GATA4,PAX2,PAX6,TBXT,TBX1,TBX3,ONECUT2,KDM6B,CYP26B1,ARX	10/255
2_Member	GO Biological Processes	GO:0002009	morphogenesis of an epithelium	-3.13455	-0.712354	60,2294,2626,5076,6299,6768,6926,7852,10481,23654,54922,64398,94234,344022	ACTB,FOXF1,GATA4,PAX2,SALL1,ST14,TBX3,CXCR4,HOXB13,PLXNB2,RASIP1,PALS1,FOXQ1,NOTO	14/452
2_Member	GO Biological Processes	GO:0003007	heart morphogenesis	-3.0769	-0.679816	1832,2294,2296,2626,6862,6899,6926,8828,53834,344022	DSP,FOXF1,FOXC1,GATA4,TBXT,TBX1,TBX3,NRP2,FGFRL1,NOTO	10/260
2_Member	GO Biological Processes	GO:0035239	tube morphogenesis	-3.0715	-0.679276	2049,2294,2296,2626,4691,5076,6299,6768,6850,6899,6926,7837,7852,8828,10481,23654,54922,344022	EPHB3,FOXF1,FOXC1,GATA4,NCL,PAX2,SALL1,ST14,SYK,TBX1,TBX3,PXDN,CXCR4,NRP2,HOXB13,PLXNB2,RASIP1,NOTO	18/679
2_Member	GO Biological Processes	GO:0001763	morphogenesis of a branching structure	-3.05465	-0.671969	1305,2294,5076,6299,6768,6926,10481,54922	COL13A1,FOXF1,PAX2,SALL1,ST14,TBX3,HOXB13,RASIP1	8/174
2_Member	GO Biological Processes	GO:0043009	chordate embryonic development	-2.93296	-0.585346	1028,2016,2294,2296,3217,5076,5080,6768,6830,6862,6899,6926,9817,10265,10683,23654,50814	CDKN1C,EMX1,FOXF1,FOXC1,HOXB7,PAX2,PAX6,ST14,SUPT6H,TBXT,TBX1,TBX3,KEAP1,IRX5,DLL3,PLXNB2,NSDHL	17/641
2_Member	GO Biological Processes	GO:0060411	cardiac septum morphogenesis	-2.86167	-0.553107	2626,6899,6926,8828,53834	GATA4,TBX1,TBX3,NRP2,FGFRL1	5/72
2_Member	GO Biological Processes	GO:0003279	cardiac septum development	-2.82824	-0.546229	2626,6299,6899,6926,8828,53834	GATA4,SALL1,TBX1,TBX3,NRP2,FGFRL1	6/108
2_Member	GO Biological Processes	GO:0009792	embryo development ending in birth or egg hatching	-2.77762	-0.499337	1028,2016,2294,2296,3217,5076,5080,6768,6830,6862,6899,6926,9817,10265,10683,23654,50814	CDKN1C,EMX1,FOXF1,FOXC1,HOXB7,PAX2,PAX6,ST14,SUPT6H,TBXT,TBX1,TBX3,KEAP1,IRX5,DLL3,PLXNB2,NSDHL	17/663
2_Member	GO Biological Processes	GO:0048562	embryonic organ morphogenesis	-2.69078	-0.436484	2294,2626,3217,5076,5080,6647,6899,6926,10265,344022	FOXF1,GATA4,HOXB7,PAX2,PAX6,SOD1,TBX1,TBX3,IRX5,NOTO	10/293
2_Member	GO Biological Processes	GO:0007507	heart development	-2.62632	-0.406957	1832,2294,2296,2300,2626,6299,6862,6899,6926,8828,9124,10529,23135,53834,344022	DSP,FOXF1,FOXC1,FOXL1,GATA4,SALL1,TBXT,TBX1,TBX3,NRP2,PDLIM1,NEBL,KDM6B,FGFRL1,NOTO	15/569
2_Member	GO Biological Processes	GO:0061138	morphogenesis of a branching epithelium	-2.55528	-0.364142	2294,5076,6299,6768,6926,10481,54922	FOXF1,PAX2,SALL1,ST14,TBX3,HOXB13,RASIP1	7/164
2_Member	GO Biological Processes	GO:0060562	epithelial tube morphogenesis	-2.48518	-0.316554	2294,2626,5076,6299,6768,6926,7852,23654,54922,344022	FOXF1,GATA4,PAX2,SALL1,ST14,TBX3,CXCR4,PLXNB2,RASIP1,NOTO	10/313
2_Member	GO Biological Processes	GO:0061061	muscle structure development	-2.19988	-0.163038	1793,1832,2294,2296,2626,6862,6899,6926,9124,10529,23135,53834,84466	DOCK1,DSP,FOXF1,FOXC1,GATA4,TBXT,TBX1,TBX3,PDLIM1,NEBL,KDM6B,FGFRL1,MEGF10	13/514
2_Member	GO Biological Processes	GO:0007423	sensory organ development	-2.17601	-0.156662	1028,2296,3985,5076,5080,6647,6899,6926,7837,9261,25987,56603,56917,80714	CDKN1C,FOXC1,LIMK2,PAX2,PAX6,SOD1,TBX1,TBX3,PXDN,MAPKAPK2,TSKU,CYP26B1,MEIS3,PBX4	14/577
2_Member	GO Biological Processes	GO:0001568	blood vessel development	-2.13967	-0.140156	2049,2294,2296,4691,5080,6850,6899,6926,7837,8828,10481,50814,54922	EPHB3,FOXF1,FOXC1,NCL,PAX6,SYK,TBX1,TBX3,PXDN,NRP2,HOXB13,NSDHL,RASIP1	13/523
2_Member	GO Biological Processes	GO:0003208	cardiac ventricle morphogenesis	-2.05897	-0.0941818	1832,2294,2296,2626	DSP,FOXF1,FOXC1,GATA4	4/71
2_Member	GO Biological Processes	GO:0001944	vasculature development	-2.01181	-0.0706797	2049,2294,2296,4691,5080,6850,6899,6926,7837,8828,10481,50814,54922	EPHB3,FOXF1,FOXC1,NCL,PAX6,SYK,TBX1,TBX3,PXDN,NRP2,HOXB13,NSDHL,RASIP1	13/543
3_Summary	GO Biological Processes	GO:0051962	positive regulation of nervous system development	-5.86757	-2.45425	40,1002,2049,3706,5080,5364,5583,7074,7161,7852,23566,23654,29904,79953,94030,3148,8864,10683,389549,60,604,4920,6850,7704,140685,4058,4858,5780,25987,84628,129807,440730,3265,3985,5962,344022	ASIC2,CDH4,EPHB3,ITPKA,PAX6,PLXNB1,PRKCH,TIAM1,TP73,CXCR4,LPAR3,PLXNB2,EEF2K,SYNDIG1,LRRC4B,HMGB2,PER2,DLL3,FEZF1,ACTB,BCL6,ROR2,SYK,ZBTB16,ZBTB46,LTK,NOVA2,PTPN9,TSKU,NTNG2,NEU4,TRIM67,HRAS,LIMK2,RDX,NOTO	36/-
3_Member	GO Biological Processes	GO:0051962	positive regulation of nervous system development	-5.86757	-2.45425	40,1002,2049,3706,5080,5364,5583,7074,7161,7852,23566,23654,29904,79953,94030	ASIC2,CDH4,EPHB3,ITPKA,PAX6,PLXNB1,PRKCH,TIAM1,TP73,CXCR4,LPAR3,PLXNB2,EEF2K,SYNDIG1,LRRC4B	15/290
3_Member	GO Biological Processes	GO:0051960	regulation of nervous system development	-5.70836	-2.43235	40,1002,2049,3148,3706,5080,5364,5583,7074,7161,7852,8864,10683,23566,23654,29904,79953,94030,389549	ASIC2,CDH4,EPHB3,HMGB2,ITPKA,PAX6,PLXNB1,PRKCH,TIAM1,TP73,CXCR4,PER2,DLL3,LPAR3,PLXNB2,EEF2K,SYNDIG1,LRRC4B,FEZF1	19/466
3_Member	GO Biological Processes	GO:0010720	positive regulation of cell development	-4.81487	-1.84861	60,604,1002,3706,4920,5080,5364,5583,6850,7074,7161,7704,7852,23566,23654,29904,140685	ACTB,BCL6,CDH4,ITPKA,ROR2,PAX6,PLXNB1,PRKCH,SYK,TIAM1,TP73,ZBTB16,CXCR4,LPAR3,PLXNB2,EEF2K,ZBTB46	17/444
3_Member	GO Biological Processes	GO:0010975	regulation of neuron projection development	-4.70389	-1.78878	1002,2049,3706,4058,4858,4920,5080,5364,5780,7074,23566,23654,25987,29904,84628,129807,440730	CDH4,EPHB3,ITPKA,LTK,NOVA2,ROR2,PAX6,PLXNB1,PTPN9,TIAM1,LPAR3,PLXNB2,TSKU,EEF2K,NTNG2,NEU4,TRIM67	17/453
3_Member	GO Biological Processes	GO:0120035	regulation of plasma membrane bounded cell projection organization	-4.6708	-1.77149	1002,2049,3265,3706,3985,4058,4858,4920,5080,5364,5780,5962,7074,23566,23654,25987,29904,84628,129807,344022,440730	CDH4,EPHB3,HRAS,ITPKA,LIMK2,LTK,NOVA2,ROR2,PAX6,PLXNB1,PTPN9,RDX,TIAM1,LPAR3,PLXNB2,TSKU,EEF2K,NTNG2,NEU4,NOTO,TRIM67	21/652
3_Member	GO Biological Processes	GO:0031344	regulation of cell projection organization	-4.51747	-1.66236	1002,2049,3265,3706,3985,4058,4858,4920,5080,5364,5780,5962,7074,23566,23654,25987,29904,84628,129807,344022,440730	CDH4,EPHB3,HRAS,ITPKA,LIMK2,LTK,NOVA2,ROR2,PAX6,PLXNB1,PTPN9,RDX,TIAM1,LPAR3,PLXNB2,TSKU,EEF2K,NTNG2,NEU4,NOTO,TRIM67	21/668
3_Member	GO Biological Processes	GO:0050767	regulation of neurogenesis	-4.33785	-1.53544	1002,3148,3706,5080,5364,5583,7074,7161,7852,8864,10683,23566,23654,29904,389549	CDH4,HMGB2,ITPKA,PAX6,PLXNB1,PRKCH,TIAM1,TP73,CXCR4,PER2,DLL3,LPAR3,PLXNB2,EEF2K,FEZF1	15/390
3_Member	GO Biological Processes	GO:0050769	positive regulation of neurogenesis	-3.95328	-1.32281	1002,3706,5080,5364,5583,7074,7161,7852,23566,23654,29904	CDH4,ITPKA,PAX6,PLXNB1,PRKCH,TIAM1,TP73,CXCR4,LPAR3,PLXNB2,EEF2K	11/242
3_Member	GO Biological Processes	GO:0050772	positive regulation of axonogenesis	-2.70699	-0.446878	1002,5364,7074,23566,23654	CDH4,PLXNB1,TIAM1,LPAR3,PLXNB2	5/78
3_Member	GO Biological Processes	GO:0010976	positive regulation of neuron projection development	-2.64586	-0.419964	3706,4058,4920,7074,23654,29904,440730	ITPKA,LTK,ROR2,TIAM1,PLXNB2,EEF2K,TRIM67	7/158
3_Member	GO Biological Processes	GO:0031346	positive regulation of cell projection organization	-2.57912	-0.378779	1002,3265,3706,4058,4920,5364,7074,23566,23654,29904,440730	CDH4,HRAS,ITPKA,LTK,ROR2,PLXNB1,TIAM1,LPAR3,PLXNB2,EEF2K,TRIM67	11/355
3_Member	GO Biological Processes	GO:0050770	regulation of axonogenesis	-2.03332	-0.0882521	1002,2049,5364,7074,23566,23654	CDH4,EPHB3,PLXNB1,TIAM1,LPAR3,PLXNB2	6/157
4_Summary	Reactome Gene Sets	R-HSA-9758941	Gastrulation	-5.70108	-2.43235	2294,2296,2626,5682,6862,7852,9491,10683,344022,5076,6899,6926,7296,10320,23135,4324,23272	FOXF1,FOXC1,GATA4,PSMA1,TBXT,CXCR4,PSMF1,DLL3,NOTO,PAX2,TBX1,TBX3,TXNRD1,IKZF1,KDM6B,MMP15,TASOR	17/-
4_Member	Reactome Gene Sets	R-HSA-9758941	Gastrulation	-5.70108	-2.43235	2294,2296,2626,5682,6862,7852,9491,10683,344022	FOXF1,FOXC1,GATA4,PSMA1,TBXT,CXCR4,PSMF1,DLL3,NOTO	9/99
4_Member	GO Biological Processes	GO:0007498	mesoderm development	-5.66481	-2.43229	2294,2296,5076,6862,6899,6926,7296,10320,10683,23135	FOXF1,FOXC1,PAX2,TBXT,TBX1,TBX3,TXNRD1,IKZF1,DLL3,KDM6B	10/128
4_Member	GO Biological Processes	GO:0048332	mesoderm morphogenesis	-4.70808	-1.78878	2294,2296,5076,6862,6926,7296,23135	FOXF1,FOXC1,PAX2,TBXT,TBX3,TXNRD1,KDM6B	7/73
4_Member	GO Biological Processes	GO:0001707	mesoderm formation	-3.80213	-1.21908	2294,2296,5076,6862,7296,23135	FOXF1,FOXC1,PAX2,TBXT,TXNRD1,KDM6B	6/71
4_Member	GO Biological Processes	GO:0001704	formation of primary germ layer	-3.3428	-0.853663	2294,2296,4324,5076,6862,7296,23135	FOXF1,FOXC1,MMP15,PAX2,TBXT,TXNRD1,KDM6B	7/120
4_Member	GO Biological Processes	GO:0007369	gastrulation	-3.13697	-0.712354	2294,2296,4324,5076,6862,7296,23135,23272	FOXF1,FOXC1,MMP15,PAX2,TBXT,TXNRD1,KDM6B,TASOR	8/169
4_Member	GO Biological Processes	GO:0048333	mesodermal cell differentiation	-2.41465	-0.28835	2294,5076,23135	FOXF1,PAX2,KDM6B	3/28
4_Member	GO Biological Processes	GO:0001756	somitogenesis	-2.29067	-0.215838	2294,2296,6862,10683	FOXF1,FOXC1,TBXT,DLL3	4/61
4_Member	Reactome Gene Sets	R-HSA-9793380	Formation of paraxial mesoderm	-2.14669	-0.140156	5682,6862,9491,10683	PSMA1,TBXT,PSMF1,DLL3	4/67
5_Summary	GO Biological Processes	GO:0009880	embryonic pattern specification	-5.69964	-2.43235	6862,6926,7704,8828,23272,56917,201164,344022,2294,2296,10683,5080	TBXT,TBX3,ZBTB16,NRP2,TASOR,MEIS3,PLD6,NOTO,FOXF1,FOXC1,DLL3,PAX6	12/-
5_Member	GO Biological Processes	GO:0009880	embryonic pattern specification	-5.69964	-2.43235	6862,6926,7704,8828,23272,56917,201164,344022	TBXT,TBX3,ZBTB16,NRP2,TASOR,MEIS3,PLD6,NOTO	8/74
5_Member	GO Biological Processes	GO:0007350	blastoderm segmentation	-5.09308	-2.04764	6862,6926,8828,23272,201164	TBXT,TBX3,NRP2,TASOR,PLD6	5/25
5_Member	GO Biological Processes	GO:0035282	segmentation	-4.78331	-1.83478	2294,2296,6862,6926,8828,10683,23272,201164	FOXF1,FOXC1,TBXT,TBX3,NRP2,DLL3,TASOR,PLD6	8/98
5_Member	GO Biological Processes	GO:0007351	tripartite regional subdivision	-4.16448	-1.44126	6862,6926,23272,201164	TBXT,TBX3,TASOR,PLD6	4/20
5_Member	GO Biological Processes	GO:0008595	anterior/posterior axis specification, embryo	-4.16448	-1.44126	6862,6926,23272,201164	TBXT,TBX3,TASOR,PLD6	4/20
5_Member	GO Biological Processes	GO:0000578	embryonic axis specification	-2.88616	-0.56907	6862,6926,23272,201164	TBXT,TBX3,TASOR,PLD6	4/42
5_Member	GO Biological Processes	GO:0009948	anterior/posterior axis specification	-2.34241	-0.246364	6862,6926,23272,201164	TBXT,TBX3,TASOR,PLD6	4/59
5_Member	GO Biological Processes	GO:0009798	axis specification	-2.29792	-0.218621	5080,6862,6926,23272,201164	PAX6,TBXT,TBX3,TASOR,PLD6	5/97
6_Summary	GO Biological Processes	GO:0032989	cellular component morphogenesis	-5.59441	-2.39407	60,1002,1501,2016,2049,2817,5076,5080,5364,7074,8828,10529,23566,23654,25987,51299,55364,64398,84628,91624,170302,389549,604,6647,6768,116,8811,2626,1028,2296,2778,6299,6712	ACTB,CDH4,CTNND2,EMX1,EPHB3,GPC1,PAX2,PAX6,PLXNB1,TIAM1,NRP2,NEBL,LPAR3,PLXNB2,TSKU,NRN1,IMPACT,PALS1,NTNG2,NEXN,ARX,FEZF1,BCL6,SOD1,ST14,ADCYAP1,GALR2,GATA4,CDKN1C,FOXC1,GNAS,SALL1,SPTBN2	33/-
6_Member	GO Biological Processes	GO:0032989	cellular component morphogenesis	-5.59441	-2.39407	60,1002,1501,2016,2049,2817,5076,5080,5364,7074,8828,10529,23566,23654,25987,51299,55364,64398,84628,91624,170302,389549	ACTB,CDH4,CTNND2,EMX1,EPHB3,GPC1,PAX2,PAX6,PLXNB1,TIAM1,NRP2,NEBL,LPAR3,PLXNB2,TSKU,NRN1,IMPACT,PALS1,NTNG2,NEXN,ARX,FEZF1	22/614
6_Member	GO Biological Processes	GO:0048812	neuron projection morphogenesis	-5.49552	-2.32514	60,1002,1501,2016,2049,5076,5080,5364,7074,8828,23566,23654,25987,51299,55364,84628,91624,170302,389549	ACTB,CDH4,CTNND2,EMX1,EPHB3,PAX2,PAX6,PLXNB1,TIAM1,NRP2,LPAR3,PLXNB2,TSKU,NRN1,IMPACT,NTNG2,NEXN,ARX,FEZF1	19/482
6_Member	GO Biological Processes	GO:0120039	plasma membrane bounded cell projection morphogenesis	-5.43097	-2.28862	60,1002,1501,2016,2049,5076,5080,5364,7074,8828,23566,23654,25987,51299,55364,84628,91624,170302,389549	ACTB,CDH4,CTNND2,EMX1,EPHB3,PAX2,PAX6,PLXNB1,TIAM1,NRP2,LPAR3,PLXNB2,TSKU,NRN1,IMPACT,NTNG2,NEXN,ARX,FEZF1	19/487
6_Member	GO Biological Processes	GO:0048858	cell projection morphogenesis	-5.36732	-2.2513	60,1002,1501,2016,2049,5076,5080,5364,7074,8828,23566,23654,25987,51299,55364,84628,91624,170302,389549	ACTB,CDH4,CTNND2,EMX1,EPHB3,PAX2,PAX6,PLXNB1,TIAM1,NRP2,LPAR3,PLXNB2,TSKU,NRN1,IMPACT,NTNG2,NEXN,ARX,FEZF1	19/492
6_Member	GO Biological Processes	GO:0032990	cell part morphogenesis	-5.1214	-2.05368	60,1002,1501,2016,2049,5076,5080,5364,7074,8828,23566,23654,25987,51299,55364,84628,91624,170302,389549	ACTB,CDH4,CTNND2,EMX1,EPHB3,PAX2,PAX6,PLXNB1,TIAM1,NRP2,LPAR3,PLXNB2,TSKU,NRN1,IMPACT,NTNG2,NEXN,ARX,FEZF1	19/512
6_Member	GO Biological Processes	GO:0000902	cell morphogenesis	-4.93611	-1.91186	60,604,1002,1501,2016,2049,5076,5080,5364,6647,6768,7074,8828,23566,23654,25987,51299,55364,84628,91624,170302,389549	ACTB,BCL6,CDH4,CTNND2,EMX1,EPHB3,PAX2,PAX6,PLXNB1,SOD1,ST14,TIAM1,NRP2,LPAR3,PLXNB2,TSKU,NRN1,IMPACT,NTNG2,NEXN,ARX,FEZF1	22/676
6_Member	GO Biological Processes	GO:0031175	neuron projection development	-4.81879	-1.84861	60,116,1002,1501,2016,2049,5076,5080,5364,6647,7074,8811,8828,23566,23654,25987,51299,55364,84628,91624,170302,389549	ACTB,ADCYAP1,CDH4,CTNND2,EMX1,EPHB3,PAX2,PAX6,PLXNB1,SOD1,TIAM1,GALR2,NRP2,LPAR3,PLXNB2,TSKU,NRN1,IMPACT,NTNG2,NEXN,ARX,FEZF1	22/688
6_Member	GO Biological Processes	GO:0048667	cell morphogenesis involved in neuron differentiation	-4.30997	-1.53095	60,1002,1501,2049,5076,5080,5364,6647,8828,23566,23654,25987,84628,91624,170302,389549	ACTB,CDH4,CTNND2,EPHB3,PAX2,PAX6,PLXNB1,SOD1,NRP2,LPAR3,PLXNB2,TSKU,NTNG2,NEXN,ARX,FEZF1	16/439
6_Member	GO Biological Processes	GO:0048588	developmental cell growth	-4.28066	-1.51397	1002,2016,2626,7074,8828,23566,51299,55364	CDH4,EMX1,GATA4,TIAM1,NRP2,LPAR3,NRN1,IMPACT	8/115
6_Member	GO Biological Processes	GO:0016049	cell growth	-4.22737	-1.47197	1002,2016,2626,7074,8828,23566,51299,55364	CDH4,EMX1,GATA4,TIAM1,NRP2,LPAR3,NRN1,IMPACT	8/117
6_Member	GO Biological Processes	GO:0007409	axonogenesis	-4.06145	-1.37774	60,1002,2049,5076,5080,5364,8828,23566,23654,25987,84628,91624,170302,389549	ACTB,CDH4,EPHB3,PAX2,PAX6,PLXNB1,NRP2,LPAR3,PLXNB2,TSKU,NTNG2,NEXN,ARX,FEZF1	14/366
6_Member	GO Biological Processes	GO:0040007	growth	-4.0016	-1.34532	1002,1028,2016,2296,2626,2778,6299,6712,7074,8828,23566,25987,51299,55364,170302	CDH4,CDKN1C,EMX1,FOXC1,GATA4,GNAS,SALL1,SPTBN2,TIAM1,NRP2,LPAR3,TSKU,NRN1,IMPACT,ARX	15/418
6_Member	GO Biological Processes	GO:0048589	developmental growth	-4.0016	-1.34532	1002,1028,2016,2296,2626,2778,6299,6712,7074,8828,23566,25987,51299,55364,170302	CDH4,CDKN1C,EMX1,FOXC1,GATA4,GNAS,SALL1,SPTBN2,TIAM1,NRP2,LPAR3,TSKU,NRN1,IMPACT,ARX	15/418
6_Member	GO Biological Processes	GO:0060560	developmental growth involved in morphogenesis	-3.74823	-1.17991	1002,2016,6299,7074,8828,23566,51299,55364	CDH4,EMX1,SALL1,TIAM1,NRP2,LPAR3,NRN1,IMPACT	8/137
6_Member	GO Biological Processes	GO:1990138	neuron projection extension	-3.45916	-0.938762	1002,2016,7074,8828,51299,55364	CDH4,EMX1,TIAM1,NRP2,NRN1,IMPACT	6/82
6_Member	GO Biological Processes	GO:0061564	axon development	-3.43728	-0.92966	60,1002,2049,5076,5080,5364,8828,23566,23654,25987,84628,91624,170302,389549	ACTB,CDH4,EPHB3,PAX2,PAX6,PLXNB1,NRP2,LPAR3,PLXNB2,TSKU,NTNG2,NEXN,ARX,FEZF1	14/421
6_Member	GO Biological Processes	GO:0007411	axon guidance	-2.95344	-0.585346	1002,2049,5080,5364,8828,23654,91624,170302,389549	CDH4,EPHB3,PAX6,PLXNB1,NRP2,PLXNB2,NEXN,ARX,FEZF1	9/224
6_Member	GO Biological Processes	GO:0097485	neuron projection guidance	-2.95344	-0.585346	1002,2049,5080,5364,8828,23654,91624,170302,389549	CDH4,EPHB3,PAX6,PLXNB1,NRP2,PLXNB2,NEXN,ARX,FEZF1	9/224
7_Summary	WikiPathways	WP2858	Ectoderm differentiation	-5.259	-2.1678	1501,2300,3148,3801,4920,5080,7704,8835,25987,170302	CTNND2,FOXL1,HMGB2,KIFC3,ROR2,PAX6,ZBTB16,SOCS2,TSKU,ARX	10/-
7_Member	WikiPathways	WP2858	Ectoderm differentiation	-5.259	-2.1678	1501,2300,3148,3801,4920,5080,7704,8835,25987,170302	CTNND2,FOXL1,HMGB2,KIFC3,ROR2,PAX6,ZBTB16,SOCS2,TSKU,ARX	10/142
8_Summary	GO Biological Processes	GO:0043087	regulation of GTPase activity	-4.89191	-1.88786	116,2049,3265,5364,5962,6001,6647,7074,9649,23102,23654,54922,57533,153020,3148,5076,6850	ADCYAP1,EPHB3,HRAS,PLXNB1,RDX,RGS10,SOD1,TIAM1,RALGPS1,TBC1D2B,PLXNB2,RASIP1,TBC1D14,RASGEF1B,HMGB2,PAX2,SYK	17/-
8_Member	GO Biological Processes	GO:0043087	regulation of GTPase activity	-4.89191	-1.88786	116,2049,3265,5364,5962,6001,6647,7074,9649,23102,23654,54922,57533,153020	ADCYAP1,EPHB3,HRAS,PLXNB1,RDX,RGS10,SOD1,TIAM1,RALGPS1,TBC1D2B,PLXNB2,RASIP1,TBC1D14,RASGEF1B	14/307
8_Member	GO Biological Processes	GO:0043547	positive regulation of GTPase activity	-2.75941	-0.484818	116,3265,5364,6001,7074,9649,23102,57533,153020	ADCYAP1,HRAS,PLXNB1,RGS10,TIAM1,RALGPS1,TBC1D2B,TBC1D14,RASGEF1B	9/239
8_Member	GO Biological Processes	GO:0051336	regulation of hydrolase activity	-2.09892	-0.11971	116,2049,3148,3265,5076,5364,5962,6001,6647,6850,7074,9649,23102,23654,54922,57533,153020	ADCYAP1,EPHB3,HMGB2,HRAS,PAX2,PLXNB1,RDX,RGS10,SOD1,SYK,TIAM1,RALGPS1,TBC1D2B,PLXNB2,RASIP1,TBC1D14,RASGEF1B	17/776
9_Summary	GO Biological Processes	GO:0060322	head development	-4.59159	-1.70752	60,2016,2049,2296,3985,5076,5080,6299,6712,6899,6926,7546,7852,8828,23135,23654,25987,56917,64211,64398,80714,170302,389549,4858,57147	ACTB,EMX1,EPHB3,FOXC1,LIMK2,PAX2,PAX6,SALL1,SPTBN2,TBX1,TBX3,ZIC2,CXCR4,NRP2,KDM6B,PLXNB2,TSKU,MEIS3,LHX5,PALS1,PBX4,ARX,FEZF1,NOVA2,SCYL3	25/-
9_Member	GO Biological Processes	GO:0060322	head development	-4.59159	-1.70752	60,2016,2049,2296,3985,5076,5080,6299,6712,6899,6926,7546,7852,8828,23135,23654,25987,56917,64211,64398,80714,170302,389549	ACTB,EMX1,EPHB3,FOXC1,LIMK2,PAX2,PAX6,SALL1,SPTBN2,TBX1,TBX3,ZIC2,CXCR4,NRP2,KDM6B,PLXNB2,TSKU,MEIS3,LHX5,PALS1,PBX4,ARX,FEZF1	23/765
9_Member	GO Biological Processes	GO:0021953	central nervous system neuron differentiation	-4.384	-1.55604	2016,2049,4858,5080,8828,25987,57147,64211,64398,170302	EMX1,EPHB3,NOVA2,PAX6,NRP2,TSKU,SCYL3,LHX5,PALS1,ARX	10/179
9_Member	GO Biological Processes	GO:0007420	brain development	-4.08031	-1.38705	60,2016,2049,2296,5076,5080,6299,6712,6926,7546,7852,8828,23135,23654,25987,56917,64211,64398,80714,170302,389549	ACTB,EMX1,EPHB3,FOXC1,PAX2,PAX6,SALL1,SPTBN2,TBX3,ZIC2,CXCR4,NRP2,KDM6B,PLXNB2,TSKU,MEIS3,LHX5,PALS1,PBX4,ARX,FEZF1	21/717
9_Member	GO Biological Processes	GO:0021537	telencephalon development	-3.46022	-0.938762	2016,2049,5080,6299,7852,23135,25987,64211,64398,170302,389549	EMX1,EPHB3,PAX6,SALL1,CXCR4,KDM6B,TSKU,LHX5,PALS1,ARX,FEZF1	11/276
9_Member	GO Biological Processes	GO:0021954	central nervous system neuron development	-3.26794	-0.790705	2049,4858,8828,25987,64398,170302	EPHB3,NOVA2,NRP2,TSKU,PALS1,ARX	6/89
9_Member	GO Biological Processes	GO:0021772	olfactory bulb development	-3.18903	-0.740187	5080,6299,170302,389549	PAX6,SALL1,ARX,FEZF1	4/35
9_Member	GO Biological Processes	GO:0021988	olfactory lobe development	-3.09593	-0.686877	5080,6299,170302,389549	PAX6,SALL1,ARX,FEZF1	4/37
9_Member	GO Biological Processes	GO:0030900	forebrain development	-3.08009	-0.679816	2016,2049,5080,6299,6926,7852,8828,23135,25987,64211,64398,170302,389549	EMX1,EPHB3,PAX6,SALL1,TBX3,CXCR4,NRP2,KDM6B,TSKU,LHX5,PALS1,ARX,FEZF1	13/406
9_Member	GO Biological Processes	GO:0021871	forebrain regionalization	-2.60925	-0.398548	2016,5080,389549	EMX1,PAX6,FEZF1	3/24
9_Member	GO Biological Processes	GO:0021846	cell proliferation in forebrain	-2.46024	-0.30455	5080,64211,170302	PAX6,LHX5,ARX	3/27
9_Member	GO Biological Processes	GO:0021543	pallium development	-2.19557	-0.162963	2016,5080,23135,25987,64211,64398,170302	EMX1,PAX6,KDM6B,TSKU,LHX5,PALS1,ARX	7/191
10_Summary	GO Biological Processes	GO:0060485	mesenchyme development	-4.55895	-1.6896	2294,2296,2626,5076,5080,6899,6926,8828,10683,23272,55698,81610,6862,6001,7546,79668,6850,6299	FOXF1,FOXC1,GATA4,PAX2,PAX6,TBX1,TBX3,NRP2,DLL3,TASOR,RADIL,FAM83D,TBXT,RGS10,ZIC2,PARP8,SYK,SALL1	18/-
10_Member	GO Biological Processes	GO:0060485	mesenchyme development	-4.55895	-1.6896	2294,2296,2626,5076,5080,6899,6926,8828,10683,23272,55698,81610	FOXF1,FOXC1,GATA4,PAX2,PAX6,TBX1,TBX3,NRP2,DLL3,TASOR,RADIL,FAM83D	12/246
10_Member	GO Biological Processes	GO:0048762	mesenchymal cell differentiation	-3.72924	-1.1681	2296,5076,5080,6899,6926,8828,23272,55698,81610	FOXC1,PAX2,PAX6,TBX1,TBX3,NRP2,TASOR,RADIL,FAM83D	9/175
10_Member	GO Biological Processes	GO:0048863	stem cell differentiation	-2.89877	-0.577608	2296,5076,5080,6862,6899,6926,8828,55698	FOXC1,PAX2,PAX6,TBXT,TBX1,TBX3,NRP2,RADIL	8/184
10_Member	WikiPathways	WP2857	Mesodermal commitment pathway	-2.70875	-0.446878	2296,5080,6001,6899,6926,7546,79668	FOXC1,PAX6,RGS10,TBX1,TBX3,ZIC2,PARP8	7/154
10_Member	GO Biological Processes	GO:0014032	neural crest cell development	-2.65854	-0.426017	2296,5080,6899,8828,55698	FOXC1,PAX6,TBX1,NRP2,RADIL	5/80
10_Member	GO Biological Processes	GO:0048864	stem cell development	-2.52148	-0.342329	2296,5080,6899,8828,55698	FOXC1,PAX6,TBX1,NRP2,RADIL	5/86
10_Member	GO Biological Processes	GO:0001708	cell fate specification	-2.47833	-0.316554	5076,5080,6862,6899,6926	PAX2,PAX6,TBXT,TBX1,TBX3	5/88
10_Member	GO Biological Processes	GO:0001945	lymph vessel development	-2.46024	-0.30455	2296,6850,6899	FOXC1,SYK,TBX1	3/27
10_Member	GO Biological Processes	GO:0001755	neural crest cell migration	-2.39626	-0.282021	5080,6899,8828,55698	PAX6,TBX1,NRP2,RADIL	4/57
10_Member	GO Biological Processes	GO:0014033	neural crest cell differentiation	-2.37547	-0.264527	2296,5080,6899,8828,55698	FOXC1,PAX6,TBX1,NRP2,RADIL	5/93
10_Member	GO Biological Processes	GO:0090497	mesenchymal cell migration	-2.34241	-0.246364	5080,6899,8828,55698	PAX6,TBX1,NRP2,RADIL	4/59
10_Member	GO Biological Processes	GO:0021602	cranial nerve morphogenesis	-2.32873	-0.235111	5076,6899,8828	PAX2,TBX1,NRP2	3/30
10_Member	GO Biological Processes	GO:0021545	cranial nerve development	-2.24088	-0.184443	5076,6299,6899,8828	PAX2,SALL1,TBX1,NRP2	4/63
11_Summary	GO Biological Processes	GO:0043549	regulation of kinase activity	-4.3671	-1.55211	60,116,150,1028,1917,3265,4058,4294,4920,6647,7164,9467,11213,23624,51704,54922,64061,79935,100133941,25849,2626,6850,6899,7074,7161,9590,23566,81610,3985,64400,284654	ACTB,ADCYAP1,ADRA2A,CDKN1C,EEF1A2,HRAS,LTK,MAP3K10,ROR2,SOD1,TPD52L1,SH3BP5,IRAK3,CBLC,GPRC5B,RASIP1,TSPYL2,CCNP,CD24,PARM1,GATA4,SYK,TBX1,TIAM1,TP73,AKAP12,LPAR3,FAM83D,LIMK2,AKTIP,RSPO1	31/-
11_Member	GO Biological Processes	GO:0043549	regulation of kinase activity	-4.3671	-1.55211	60,116,150,1028,1917,3265,4058,4294,4920,6647,7164,9467,11213,23624,51704,54922,64061,79935,100133941	ACTB,ADCYAP1,ADRA2A,CDKN1C,EEF1A2,HRAS,LTK,MAP3K10,ROR2,SOD1,TPD52L1,SH3BP5,IRAK3,CBLC,GPRC5B,RASIP1,TSPYL2,CCNP,CD24	19/581
11_Member	GO Biological Processes	GO:0051338	regulation of transferase activity	-3.83573	-1.22963	60,116,150,1028,1917,3265,4058,4294,4920,6647,7164,9467,11213,23624,25849,51704,54922,64061,79935,100133941	ACTB,ADCYAP1,ADRA2A,CDKN1C,EEF1A2,HRAS,LTK,MAP3K10,ROR2,SOD1,TPD52L1,SH3BP5,IRAK3,CBLC,PARM1,GPRC5B,RASIP1,TSPYL2,CCNP,CD24	20/692
11_Member	GO Biological Processes	GO:0045859	regulation of protein kinase activity	-3.63148	-1.0774	60,116,150,1028,3265,4294,6647,7164,9467,11213,23624,51704,54922,64061,79935,100133941	ACTB,ADCYAP1,ADRA2A,CDKN1C,HRAS,MAP3K10,SOD1,TPD52L1,SH3BP5,IRAK3,CBLC,GPRC5B,RASIP1,TSPYL2,CCNP,CD24	16/503
11_Member	GO Biological Processes	GO:0071900	regulation of protein serine/threonine kinase activity	-3.3431	-0.853663	60,150,1028,3265,4294,7164,11213,23624,54922,79935,100133941	ACTB,ADRA2A,CDKN1C,HRAS,MAP3K10,TPD52L1,IRAK3,CBLC,RASIP1,CCNP,CD24	11/285
11_Member	GO Biological Processes	GO:0043405	regulation of MAP kinase activity	-2.91063	-0.585346	150,3265,4294,7164,11213,23624,100133941	ADRA2A,HRAS,MAP3K10,TPD52L1,IRAK3,CBLC,CD24	7/142
11_Member	GO Biological Processes	GO:0043408	regulation of MAPK cascade	-2.70978	-0.446878	116,150,2626,3265,4294,6647,6850,6899,7074,7161,7164,9590,11213,23566,23624,81610,100133941	ADCYAP1,ADRA2A,GATA4,HRAS,MAP3K10,SOD1,SYK,TBX1,TIAM1,TP73,TPD52L1,AKAP12,IRAK3,LPAR3,CBLC,FAM83D,CD24	17/673
11_Member	GO Biological Processes	GO:0043410	positive regulation of MAPK cascade	-2.48953	-0.316554	116,150,2626,3265,4294,6647,6850,6899,7161,7164,9590,23566,100133941	ADCYAP1,ADRA2A,GATA4,HRAS,MAP3K10,SOD1,SYK,TBX1,TP73,TPD52L1,AKAP12,LPAR3,CD24	13/474
11_Member	GO Biological Processes	GO:0043406	positive regulation of MAP kinase activity	-2.47833	-0.316554	150,3265,4294,7164,100133941	ADRA2A,HRAS,MAP3K10,TPD52L1,CD24	5/88
11_Member	GO Biological Processes	GO:0033674	positive regulation of kinase activity	-2.27098	-0.200974	116,150,1917,3265,4058,4294,4920,7164,51704,100133941	ADCYAP1,ADRA2A,EEF1A2,HRAS,LTK,MAP3K10,ROR2,TPD52L1,GPRC5B,CD24	10/336
11_Member	GO Biological Processes	GO:0051347	positive regulation of transferase activity	-2.09544	-0.118185	116,150,1917,3265,4058,4294,4920,7164,25849,51704,100133941	ADCYAP1,ADRA2A,EEF1A2,HRAS,LTK,MAP3K10,ROR2,TPD52L1,PARM1,GPRC5B,CD24	11/413
11_Member	GO Biological Processes	GO:0042327	positive regulation of phosphorylation	-2.04591	-0.0893657	116,150,1917,3265,3985,4058,4294,4920,6850,6899,7164,51704,64400,284654,100133941	ADCYAP1,ADRA2A,EEF1A2,HRAS,LIMK2,LTK,MAP3K10,ROR2,SYK,TBX1,TPD52L1,GPRC5B,AKTIP,RSPO1,CD24	15/660
12_Summary	GO Biological Processes	GO:2001016	positive regulation of skeletal muscle cell differentiation	-4.30922	-1.53095	2817,6899,56603,10265,63976,4058,5076	GPC1,TBX1,CYP26B1,IRX5,PRDM16,LTK,PAX2	7/-
12_Member	GO Biological Processes	GO:2001016	positive regulation of skeletal muscle cell differentiation	-4.30922	-1.53095	2817,6899,56603	GPC1,TBX1,CYP26B1	3/7
12_Member	WikiPathways	WP3407	FTO obesity variant mechanism	-4.10878	-1.40576	6899,10265,63976	TBX1,IRX5,PRDM16	3/8
12_Member	GO Biological Processes	GO:2001014	regulation of skeletal muscle cell differentiation	-2.84398	-0.552787	2817,6899,56603	GPC1,TBX1,CYP26B1	3/20
12_Member	GO Biological Processes	GO:0071300	cellular response to retinoic acid	-2.14669	-0.140156	4058,5076,6899,56603	LTK,PAX2,TBX1,CYP26B1	4/67
13_Summary	Reactome Gene Sets	R-HSA-422475	Axon guidance	-4.14114	-1.42814	60,1793,2049,2817,2886,3265,3985,5364,5682,5962,6223,6227,6712,7074,7852,8828,9491,100133941,396,5080,50649,23654,84628	ACTB,DOCK1,EPHB3,GPC1,GRB7,HRAS,LIMK2,PLXNB1,PSMA1,RDX,RPS19,RPS21,SPTBN2,TIAM1,CXCR4,NRP2,PSMF1,CD24,ARHGDIA,PAX6,ARHGEF4,PLXNB2,NTNG2	23/-
13_Member	Reactome Gene Sets	R-HSA-422475	Axon guidance	-4.14114	-1.42814	60,1793,2049,2817,2886,3265,3985,5364,5682,5962,6223,6227,6712,7074,7852,8828,9491,100133941	ACTB,DOCK1,EPHB3,GPC1,GRB7,HRAS,LIMK2,PLXNB1,PSMA1,RDX,RPS19,RPS21,SPTBN2,TIAM1,CXCR4,NRP2,PSMF1,CD24	18/553
13_Member	Reactome Gene Sets	R-HSA-3928662	EPHB-mediated forward signaling	-3.95734	-1.32281	60,2049,3265,3985,7074	ACTB,EPHB3,HRAS,LIMK2,TIAM1	5/42
13_Member	Reactome Gene Sets	R-HSA-9675108	Nervous system development	-3.90098	-1.27879	60,1793,2049,2817,2886,3265,3985,5364,5682,5962,6223,6227,6712,7074,7852,8828,9491,100133941	ACTB,DOCK1,EPHB3,GPC1,GRB7,HRAS,LIMK2,PLXNB1,PSMA1,RDX,RPS19,RPS21,SPTBN2,TIAM1,CXCR4,NRP2,PSMF1,CD24	18/578
13_Member	Canonical Pathways	M81	PID CDC42 PATHWAY	-2.91664	-0.585346	396,3265,3985,5080,7074	ARHGDIA,HRAS,LIMK2,PAX6,TIAM1	5/70
13_Member	Reactome Gene Sets	R-HSA-2682334	EPH-Ephrin signaling	-2.3955	-0.282021	60,2049,3265,3985,7074	ACTB,EPHB3,HRAS,LIMK2,TIAM1	5/92
13_Member	KEGG Pathway	hsa04810	Regulation of actin cytoskeleton	-2.31435	-0.230334	60,1793,3265,3985,5962,7074,7852,50649	ACTB,DOCK1,HRAS,LIMK2,RDX,TIAM1,CXCR4,ARHGEF4	8/229
13_Member	KEGG Pathway	hsa04360	Axon guidance	-2.30756	-0.225903	2049,3265,3985,5364,7852,23654,84628	EPHB3,HRAS,LIMK2,PLXNB1,CXCR4,PLXNB2,NTNG2	7/182
14_Summary	GO Biological Processes	GO:0045664	regulation of neuron differentiation	-4.01716	-1.34532	604,4058,5080,7074,7161,8835,51704,54897,55364,389549	BCL6,LTK,PAX6,TIAM1,TP73,SOCS2,GPRC5B,CASZ1,IMPACT,FEZF1	10/-
14_Member	GO Biological Processes	GO:0045664	regulation of neuron differentiation	-4.01716	-1.34532	604,4058,5080,7074,7161,8835,51704,54897,55364,389549	BCL6,LTK,PAX6,TIAM1,TP73,SOCS2,GPRC5B,CASZ1,IMPACT,FEZF1	10/198
14_Member	GO Biological Processes	GO:0045666	positive regulation of neuron differentiation	-3.09383	-0.686877	604,5080,8835,51704,55364,389549	BCL6,PAX6,SOCS2,GPRC5B,IMPACT,FEZF1	6/96
15_Summary	GO Biological Processes	GO:0030856	regulation of epithelial cell differentiation	-3.80465	-1.21908	1028,2296,5076,5080,5583,6926,7161,9817,100133941,6299,2294,7704,56603	CDKN1C,FOXC1,PAX2,PAX6,PRKCH,TBX3,TP73,KEAP1,CD24,SALL1,FOXF1,ZBTB16,CYP26B1	13/-
15_Member	GO Biological Processes	GO:0030856	regulation of epithelial cell differentiation	-3.80465	-1.21908	1028,2296,5076,5080,5583,6926,7161,9817,100133941	CDKN1C,FOXC1,PAX2,PAX6,PRKCH,TBX3,TP73,KEAP1,CD24	9/171
15_Member	GO Biological Processes	GO:0030858	positive regulation of epithelial cell differentiation	-3.76846	-1.19284	2296,5076,5080,5583,7161,100133941	FOXC1,PAX2,PAX6,PRKCH,TP73,CD24	6/72
15_Member	WikiPathways	WP4830	GDNF/RET signaling axis	-2.6636	-0.427717	2296,5076,6299	FOXC1,PAX2,SALL1	3/23
15_Member	GO Biological Processes	GO:0035850	epithelial cell differentiation involved in kidney development	-2.13945	-0.140156	5076,6299,100133941	PAX2,SALL1,CD24	3/35
15_Member	GO Biological Processes	GO:0072001	renal system development	-2.04503	-0.0893657	1028,2294,2296,5076,6299,7161,7704,56603,100133941	CDKN1C,FOXF1,FOXC1,PAX2,SALL1,TP73,ZBTB16,CYP26B1,CD24	9/308
16_Summary	GO Biological Processes	GO:0120162	positive regulation of cold-induced thermogenesis	-3.80219	-1.21908	116,2778,6850,7852,8864,23135,63976,4858	ADCYAP1,GNAS,SYK,CXCR4,PER2,KDM6B,PRDM16,NOVA2	8/-
16_Member	GO Biological Processes	GO:0120162	positive regulation of cold-induced thermogenesis	-3.80219	-1.21908	116,2778,6850,7852,8864,23135,63976	ADCYAP1,GNAS,SYK,CXCR4,PER2,KDM6B,PRDM16	7/101
16_Member	GO Biological Processes	GO:0120161	regulation of cold-induced thermogenesis	-3.48039	-0.940102	116,2778,4858,6850,7852,8864,23135,63976	ADCYAP1,GNAS,NOVA2,SYK,CXCR4,PER2,KDM6B,PRDM16	8/150
17_Summary	GO Biological Processes	GO:0006338	chromatin remodeling	-3.50569	-0.958565	60,604,1028,1788,3148,5080,6830,8864,10856,23135,23272,29128,29855,54891,63976,64061,84823,85453,10320	ACTB,BCL6,CDKN1C,DNMT3A,HMGB2,PAX6,SUPT6H,PER2,RUVBL2,KDM6B,TASOR,UHRF1,UBN1,INO80D,PRDM16,TSPYL2,LMNB2,TSPYL5,IKZF1	19/-
17_Member	GO Biological Processes	GO:0006338	chromatin remodeling	-3.50569	-0.958565	60,604,1028,1788,3148,5080,6830,8864,10856,23135,23272,29128,29855,54891,63976,64061,84823,85453	ACTB,BCL6,CDKN1C,DNMT3A,HMGB2,PAX6,SUPT6H,PER2,RUVBL2,KDM6B,TASOR,UHRF1,UBN1,INO80D,PRDM16,TSPYL2,LMNB2,TSPYL5	18/623
17_Member	GO Biological Processes	GO:0006325	chromatin organization	-2.84235	-0.552787	60,604,1028,1788,3148,5080,6830,8864,10320,10856,23135,23272,29128,29855,54891,63976,64061,84823,85453	ACTB,BCL6,CDKN1C,DNMT3A,HMGB2,PAX6,SUPT6H,PER2,IKZF1,RUVBL2,KDM6B,TASOR,UHRF1,UBN1,INO80D,PRDM16,TSPYL2,LMNB2,TSPYL5	19/771
17_Member	GO Biological Processes	GO:0070828	heterochromatin organization	-2.68258	-0.436484	604,1788,29128,63976,84823	BCL6,DNMT3A,UHRF1,PRDM16,LMNB2	5/79
17_Member	GO Biological Processes	GO:0045814	negative regulation of gene expression, epigenetic	-2.22421	-0.178714	604,1788,23272,29128,84823	BCL6,DNMT3A,TASOR,UHRF1,LMNB2	5/101
17_Member	GO Biological Processes	GO:0031507	heterochromatin formation	-2.12418	-0.130393	604,1788,29128,84823	BCL6,DNMT3A,UHRF1,LMNB2	4/68
18_Summary	WikiPathways	WP2406	Cardiac progenitor differentiation	-3.47354	-0.93998	2626,4920,5080,6862,7852,5076,26056,80201	GATA4,ROR2,PAX6,TBXT,CXCR4,PAX2,RAB11FIP5,HKDC1	8/-
18_Member	WikiPathways	WP2406	Cardiac progenitor differentiation	-3.47354	-0.93998	2626,4920,5080,6862,7852	GATA4,ROR2,PAX6,TBXT,CXCR4	5/53
18_Member	Reactome Gene Sets	R-HSA-9823730	Formation of definitive endoderm	-3.22461	-0.758951	2626,6862,7852	GATA4,TBXT,CXCR4	3/15
18_Member	GO Biological Processes	GO:0001678	intracellular glucose homeostasis	-2.10354	-0.120684	2626,5076,5080,26056,80201	GATA4,PAX2,PAX6,RAB11FIP5,HKDC1	5/108
19_Summary	GO Biological Processes	GO:0048732	gland development	-3.44758	-0.933622	1028,2049,2294,2296,3642,5080,6299,6647,6899,6926,8835,9480,9914,10481,2626,3148,4920,10265,2300	CDKN1C,EPHB3,FOXF1,FOXC1,INSM1,PAX6,SALL1,SOD1,TBX1,TBX3,SOCS2,ONECUT2,ATP2C2,HOXB13,GATA4,HMGB2,ROR2,IRX5,FOXL1	19/-
19_Member	GO Biological Processes	GO:0048732	gland development	-3.44758	-0.933622	1028,2049,2294,2296,3642,5080,6299,6647,6899,6926,8835,9480,9914,10481	CDKN1C,EPHB3,FOXF1,FOXC1,INSM1,PAX6,SALL1,SOD1,TBX1,TBX3,SOCS2,ONECUT2,ATP2C2,HOXB13	14/420
19_Member	GO Biological Processes	GO:0048608	reproductive structure development	-2.66933	-0.430074	1028,2296,2626,3148,4920,6299,6647,6926,10265,10481	CDKN1C,FOXC1,GATA4,HMGB2,ROR2,SALL1,SOD1,TBX3,IRX5,HOXB13	10/295
19_Member	GO Biological Processes	GO:0061458	reproductive system development	-2.62705	-0.406957	1028,2296,2626,3148,4920,6299,6647,6926,10265,10481	CDKN1C,FOXC1,GATA4,HMGB2,ROR2,SALL1,SOD1,TBX3,IRX5,HOXB13	10/299
19_Member	GO Biological Processes	GO:0055123	digestive system development	-2.22415	-0.178714	1028,2049,2294,2300,2626,6299	CDKN1C,EPHB3,FOXF1,FOXL1,GATA4,SALL1	6/143
20_Summary	WikiPathways	WP5299	Ganglio series sphingolipid metabolism	-3.41893	-0.917561	8869,29906,129807,64841	ST3GAL5,ST8SIA5,NEU4,GNPNAT1	4/-
20_Member	WikiPathways	WP5299	Ganglio series sphingolipid metabolism	-3.41893	-0.917561	8869,29906,129807	ST3GAL5,ST8SIA5,NEU4	3/13
20_Member	Reactome Gene Sets	R-HSA-446219	Synthesis of substrates in N-glycan biosythesis	-2.24088	-0.184443	8869,29906,64841,129807	ST3GAL5,ST8SIA5,GNPNAT1,NEU4	4/63
20_Member	Reactome Gene Sets	R-HSA-4085001	Sialic acid metabolism	-2.21125	-0.172276	8869,29906,129807	ST3GAL5,ST8SIA5,NEU4	3/33

## Sheet: Table 6
Hydroxymethylation Enrichment Metascape for 0bp
GroupID	Category	Term	Description	LogP	Log(q-value)	Genes	Symbols	InTerm_InList
1_Summary	GO Biological Processes	GO:0007156	homophilic cell adhesion via plasma membrane adhesion molecules	-20.3281	-15.9817	5310,6900,8641,9708,26025,27253,55714,56099,56100,56101,56102,56103,56104,56105,56106,56107,56108,56109,56110,56111,56112,56113,56114,56130,5802,2778,3549,4041,11135	PKD1,CNTN2,PCDHGB4,PCDHGA8,PCDHGA12,PCDH17,TENM3,PCDHGB7,PCDHGB6,PCDHGB5,PCDHGB3,PCDHGB2,PCDHGB1,PCDHGA11,PCDHGA10,PCDHGA9,PCDHGA7,PCDHGA6,PCDHGA5,PCDHGA4,PCDHGA3,PCDHGA2,PCDHGA1,PCDHB6,PTPRS,GNAS,IHH,LRP5,CDC42EP1	29/-
1_Member	GO Biological Processes	GO:0007156	homophilic cell adhesion via plasma membrane adhesion molecules	-20.3281	-15.9817	5310,6900,8641,9708,26025,27253,55714,56099,56100,56101,56102,56103,56104,56105,56106,56107,56108,56109,56110,56111,56112,56113,56114,56130	PKD1,CNTN2,PCDHGB4,PCDHGA8,PCDHGA12,PCDH17,TENM3,PCDHGB7,PCDHGB6,PCDHGB5,PCDHGB3,PCDHGB2,PCDHGB1,PCDHGA11,PCDHGA10,PCDHGA9,PCDHGA7,PCDHGA6,PCDHGA5,PCDHGA4,PCDHGA3,PCDHGA2,PCDHGA1,PCDHB6	24/167
1_Member	GO Biological Processes	GO:0098742	cell-cell adhesion via plasma-membrane adhesion molecules	-16.8121	-12.9427	5310,5802,6900,8641,9708,26025,27253,55714,56099,56100,56101,56102,56103,56104,56105,56106,56107,56108,56109,56110,56111,56112,56113,56114,56130	PKD1,PTPRS,CNTN2,PCDHGB4,PCDHGA8,PCDHGA12,PCDH17,TENM3,PCDHGB7,PCDHGB6,PCDHGB5,PCDHGB3,PCDHGB2,PCDHGB1,PCDHGA11,PCDHGA10,PCDHGA9,PCDHGA7,PCDHGA6,PCDHGA5,PCDHGA4,PCDHGA3,PCDHGA2,PCDHGA1,PCDHB6	25/261
1_Member	GO Biological Processes	GO:0098609	cell-cell adhesion	-12.8217	-9.47524	2778,3549,4041,5310,5802,6900,8641,9708,11135,26025,27253,55714,56099,56100,56101,56102,56103,56104,56105,56106,56107,56108,56109,56110,56111,56112,56113,56114,56130	GNAS,IHH,LRP5,PKD1,PTPRS,CNTN2,PCDHGB4,PCDHGA8,CDC42EP1,PCDHGA12,PCDH17,TENM3,PCDHGB7,PCDHGB6,PCDHGB5,PCDHGB3,PCDHGB2,PCDHGB1,PCDHGA11,PCDHGA10,PCDHGA9,PCDHGA7,PCDHGA6,PCDHGA5,PCDHGA4,PCDHGA3,PCDHGA2,PCDHGA1,PCDHB6	29/538
2_Summary	GO Biological Processes	GO:0048568	embryonic organ development	-17.5445	-13.4991	579,1746,2296,2625,2626,3200,3201,3202,3213,3215,3216,3227,3232,3549,3784,3880,5154,5310,5914,6495,6899,7020,7481,7545,8854,10736,28514,54345,54583,55036,57599,161882,2297,4041,5015,5649,6493,6656,10297,79192,390992,6657,7041,83881,3231,4054,2778,4774,27086,30009,344167,92521,2516,5802,26084,28999	NKX3-2,DLX2,FOXC1,GATA3,GATA4,HOXA3,HOXA4,HOXA5,HOXB3,HOXB5,HOXB6,HOXC11,HOXD3,IHH,KCNQ1,KRT19,PDGFA,PKD1,RARA,SIX1,TBX1,TFAP2A,WNT11,ZIC1,ALDH1A2,SIX2,DLL1,SOX18,EGLN1,CCDC40,WDR48,ZFPM1,FOXD1,LRP5,OTX2,RELN,SIM2,SOX1,APC2,IRX1,HES3,SOX2,TGFB1I1,MIXL1,HOXD1,LTBP3,GNAS,NFIA,FOXP1,TBX21,FOXI3,SPECC1,NR5A1,PTPRS,ARHGEF26,KLF15	56/-
2_Member	GO Biological Processes	GO:0048568	embryonic organ development	-17.5445	-13.4991	579,1746,2296,2625,2626,3200,3201,3202,3213,3215,3216,3227,3232,3549,3784,3880,5154,5310,5914,6495,6899,7020,7481,7545,8854,10736,28514,54345,54583,55036,57599,161882	NKX3-2,DLX2,FOXC1,GATA3,GATA4,HOXA3,HOXA4,HOXA5,HOXB3,HOXB5,HOXB6,HOXC11,HOXD3,IHH,KCNQ1,KRT19,PDGFA,PKD1,RARA,SIX1,TBX1,TFAP2A,WNT11,ZIC1,ALDH1A2,SIX2,DLL1,SOX18,EGLN1,CCDC40,WDR48,ZFPM1	32/450
2_Member	GO Biological Processes	GO:0007389	pattern specification process	-16.4529	-12.7085	579,1746,2296,2297,2626,3200,3201,3202,3213,3215,3216,3227,3232,3549,4041,5015,5649,6493,6495,6656,6899,7481,7545,8854,10297,10736,28514,54345,55036,79192,390992	NKX3-2,DLX2,FOXC1,FOXD1,GATA4,HOXA3,HOXA4,HOXA5,HOXB3,HOXB5,HOXB6,HOXC11,HOXD3,IHH,LRP5,OTX2,RELN,SIM2,SIX1,SOX1,TBX1,WNT11,ZIC1,ALDH1A2,APC2,SIX2,DLL1,SOX18,CCDC40,IRX1,HES3	31/456
2_Member	GO Biological Processes	GO:0048598	embryonic morphogenesis	-14.3111	-10.6636	579,1746,2296,2625,2626,3200,3201,3202,3213,3215,3216,3227,3232,3549,3784,4041,5015,5914,6495,6657,6899,7020,7041,7481,7545,8854,10736,28514,54345,55036,79192,83881	NKX3-2,DLX2,FOXC1,GATA3,GATA4,HOXA3,HOXA4,HOXA5,HOXB3,HOXB5,HOXB6,HOXC11,HOXD3,IHH,KCNQ1,LRP5,OTX2,RARA,SIX1,SOX2,TBX1,TFAP2A,TGFB1I1,WNT11,ZIC1,ALDH1A2,SIX2,DLL1,SOX18,CCDC40,IRX1,MIXL1	32/584
2_Member	GO Biological Processes	GO:0003002	regionalization	-14.0641	-10.4958	579,1746,2296,2297,2626,3200,3201,3202,3213,3215,3216,3227,3232,3549,4041,5015,5649,6656,6899,7481,8854,10736,28514,54345,55036,79192,390992	NKX3-2,DLX2,FOXC1,FOXD1,GATA4,HOXA3,HOXA4,HOXA5,HOXB3,HOXB5,HOXB6,HOXC11,HOXD3,IHH,LRP5,OTX2,RELN,SOX1,TBX1,WNT11,ALDH1A2,SIX2,DLL1,SOX18,CCDC40,IRX1,HES3	27/409
2_Member	GO Biological Processes	GO:0048706	embryonic skeletal system development	-13.9593	-10.458	579,1746,3200,3201,3202,3213,3215,3216,3227,3231,3232,3549,6495,6899,7020,7481,10736	NKX3-2,DLX2,HOXA3,HOXA4,HOXA5,HOXB3,HOXB5,HOXB6,HOXC11,HOXD1,HOXD3,IHH,SIX1,TBX1,TFAP2A,WNT11,SIX2	17/128
2_Member	GO Biological Processes	GO:0048705	skeletal system morphogenesis	-13.8569	-10.4135	579,1746,2296,3200,3201,3202,3213,3215,3216,3227,3232,3549,4041,4054,5310,5914,6495,6899,7020,10736,57599	NKX3-2,DLX2,FOXC1,HOXA3,HOXA4,HOXA5,HOXB3,HOXB5,HOXB6,HOXC11,HOXD3,IHH,LRP5,LTBP3,PKD1,RARA,SIX1,TBX1,TFAP2A,SIX2,WDR48	21/228
2_Member	GO Biological Processes	GO:0048562	embryonic organ morphogenesis	-13.6289	-10.2367	579,1746,2625,2626,3200,3201,3202,3213,3215,3216,3227,3232,3549,3784,6495,6899,7020,7481,7545,10736,28514,54345,55036	NKX3-2,DLX2,GATA3,GATA4,HOXA3,HOXA4,HOXA5,HOXB3,HOXB5,HOXB6,HOXC11,HOXD3,IHH,KCNQ1,SIX1,TBX1,TFAP2A,WNT11,ZIC1,SIX2,DLL1,SOX18,CCDC40	23/293
2_Member	GO Biological Processes	GO:0001501	skeletal system development	-11.9832	-8.67814	579,1746,2296,2625,2778,3200,3201,3202,3213,3215,3216,3227,3231,3232,3549,4041,4054,4774,5310,5914,6495,6899,7020,7481,10736,27086,57599	NKX3-2,DLX2,FOXC1,GATA3,GNAS,HOXA3,HOXA4,HOXA5,HOXB3,HOXB5,HOXB6,HOXC11,HOXD1,HOXD3,IHH,LRP5,LTBP3,NFIA,PKD1,RARA,SIX1,TBX1,TFAP2A,WNT11,SIX2,FOXP1,WDR48	27/500
2_Member	GO Biological Processes	GO:0048704	embryonic skeletal system morphogenesis	-11.0385	-7.77119	1746,3200,3201,3202,3213,3215,3216,3227,3232,6495,6899,7020,10736	DLX2,HOXA3,HOXA4,HOXA5,HOXB3,HOXB5,HOXB6,HOXC11,HOXD3,SIX1,TBX1,TFAP2A,SIX2	13/94
2_Member	GO Biological Processes	GO:0045165	cell fate commitment	-10.9516	-7.7191	1746,2625,2626,3549,4774,5914,6495,6656,6657,6899,7041,7481,10297,10736,28514,30009,54345,161882,344167	DLX2,GATA3,GATA4,IHH,NFIA,RARA,SIX1,SOX1,SOX2,TBX1,TGFB1I1,WNT11,APC2,SIX2,DLL1,TBX21,SOX18,ZFPM1,FOXI3	19/255
2_Member	GO Biological Processes	GO:0009952	anterior/posterior pattern specification	-10.2944	-7.09405	2296,2626,3200,3201,3202,3213,3215,3216,3227,3232,4041,5015,6899,8854,10736,28514,390992	FOXC1,GATA4,HOXA3,HOXA4,HOXA5,HOXB3,HOXB5,HOXB6,HOXC11,HOXD3,LRP5,OTX2,TBX1,ALDH1A2,SIX2,DLL1,HES3	17/214
2_Member	GO Biological Processes	GO:0043009	chordate embryonic development	-10.2357	-7.0653	579,1746,2296,2625,3200,3201,3202,3213,3215,3216,3227,3231,3232,3549,3880,5310,5914,6495,6899,7020,7481,8854,10736,28514,54345,54583,92521,344167	NKX3-2,DLX2,FOXC1,GATA3,HOXA3,HOXA4,HOXA5,HOXB3,HOXB5,HOXB6,HOXC11,HOXD1,HOXD3,IHH,KRT19,PKD1,RARA,SIX1,TBX1,TFAP2A,WNT11,ALDH1A2,SIX2,DLL1,SOX18,EGLN1,SPECC1,FOXI3	28/641
2_Member	GO Biological Processes	GO:0001708	cell fate specification	-10.16	-7.01768	3549,4774,6495,6656,6657,6899,10297,10736,28514,30009,54345,344167	IHH,NFIA,SIX1,SOX1,SOX2,TBX1,APC2,SIX2,DLL1,TBX21,SOX18,FOXI3	12/88
2_Member	GO Biological Processes	GO:0009792	embryo development ending in birth or egg hatching	-9.90021	-6.78419	579,1746,2296,2625,3200,3201,3202,3213,3215,3216,3227,3231,3232,3549,3880,5310,5914,6495,6899,7020,7481,8854,10736,28514,54345,54583,92521,344167	NKX3-2,DLX2,FOXC1,GATA3,HOXA3,HOXA4,HOXA5,HOXB3,HOXB5,HOXB6,HOXC11,HOXD1,HOXD3,IHH,KRT19,PKD1,RARA,SIX1,TBX1,TFAP2A,WNT11,ALDH1A2,SIX2,DLL1,SOX18,EGLN1,SPECC1,FOXI3	28/663
2_Member	GO Biological Processes	GO:0035270	endocrine system development	-9.19511	-6.12739	2516,2625,3200,3202,3213,3232,6495,6657,6899,7481,8854,28514,344167	NR5A1,GATA3,HOXA3,HOXA5,HOXB3,HOXD3,SIX1,SOX2,TBX1,WNT11,ALDH1A2,DLL1,FOXI3	13/131
2_Member	GO Biological Processes	GO:0061448	connective tissue development	-7.15738	-4.34239	1746,2297,2625,3200,3202,3213,3232,3549,4041,4054,4774,5310,5914,10736	DLX2,FOXD1,GATA3,HOXA3,HOXA5,HOXB3,HOXD3,IHH,LRP5,LTBP3,NFIA,PKD1,RARA,SIX2	14/228
2_Member	GO Biological Processes	GO:0051216	cartilage development	-6.81541	-4.02525	1746,2625,3200,3202,3213,3232,3549,4054,4774,5310,5914,10736	DLX2,GATA3,HOXA3,HOXA5,HOXB3,HOXD3,IHH,LTBP3,NFIA,PKD1,RARA,SIX2	12/172
2_Member	GO Biological Processes	GO:0048732	gland development	-6.64163	-3.90795	2296,2516,2625,3200,3202,3213,3232,3549,4041,5310,5914,6495,6657,6899,7481,8854,55036,344167	FOXC1,NR5A1,GATA3,HOXA3,HOXA5,HOXB3,HOXD3,IHH,LRP5,PKD1,RARA,SIX1,SOX2,TBX1,WNT11,ALDH1A2,CCDC40,FOXI3	18/420
2_Member	GO Biological Processes	GO:0030855	epithelial cell differentiation	-5.90197	-3.28045	579,2516,2625,2626,3202,3215,3549,3784,3880,5802,5914,6495,6899,7041,7481,10736,26084,28514,28999,54345,344167	NKX3-2,NR5A1,GATA3,GATA4,HOXA5,HOXB5,IHH,KCNQ1,KRT19,PTPRS,RARA,SIX1,TBX1,TGFB1I1,WNT11,SIX2,ARHGEF26,DLL1,KLF15,SOX18,FOXI3	21/626
3_Summary	GO Biological Processes	GO:0048729	tissue morphogenesis	-9.27083	-6.17963	2296,2297,2625,2626,3202,3549,4041,5310,5914,6495,6899,7020,7041,7481,8854,9955,10736,28514,54345,54583,54922,55036,79192,80000,161882,28999,25937,3227,4774,3200,3213,3949,5154,10451,161198,1746,7074,27086,4920,5781	FOXC1,FOXD1,GATA3,GATA4,HOXA5,IHH,LRP5,PKD1,RARA,SIX1,TBX1,TFAP2A,TGFB1I1,WNT11,ALDH1A2,HS3ST3A1,SIX2,DLL1,SOX18,EGLN1,RASIP1,CCDC40,IRX1,GREB1L,ZFPM1,KLF15,WWTR1,HOXC11,NFIA,HOXA3,HOXB3,LDLR,PDGFA,VAV3,CLEC14A,DLX2,TIAM1,FOXP1,ROR2,PTPN11	40/-
3_Member	GO Biological Processes	GO:0048729	tissue morphogenesis	-9.27083	-6.17963	2296,2297,2625,2626,3202,3549,4041,5310,5914,6495,6899,7020,7041,7481,8854,9955,10736,28514,54345,54583,54922,55036,79192,80000,161882	FOXC1,FOXD1,GATA3,GATA4,HOXA5,IHH,LRP5,PKD1,RARA,SIX1,TBX1,TFAP2A,TGFB1I1,WNT11,ALDH1A2,HS3ST3A1,SIX2,DLL1,SOX18,EGLN1,RASIP1,CCDC40,IRX1,GREB1L,ZFPM1	25/567
3_Member	GO Biological Processes	GO:0072009	nephron epithelium development	-9.10305	-6.05761	2296,2297,2625,5310,6495,7481,9955,10736,28514,28999,79192,80000	FOXC1,FOXD1,GATA3,PKD1,SIX1,WNT11,HS3ST3A1,SIX2,DLL1,KLF15,IRX1,GREB1L	12/108
3_Member	GO Biological Processes	GO:0072006	nephron development	-8.953	-5.92875	2296,2297,2625,5310,6495,7481,9955,10736,25937,28514,28999,79192,80000	FOXC1,FOXD1,GATA3,PKD1,SIX1,WNT11,HS3ST3A1,SIX2,WWTR1,DLL1,KLF15,IRX1,GREB1L	13/137
3_Member	GO Biological Processes	GO:0072073	kidney epithelium development	-8.91383	-5.90979	2296,2297,2625,5310,5914,6495,7481,9955,10736,28514,28999,79192,80000	FOXC1,FOXD1,GATA3,PKD1,RARA,SIX1,WNT11,HS3ST3A1,SIX2,DLL1,KLF15,IRX1,GREB1L	13/138
3_Member	GO Biological Processes	GO:0072001	renal system development	-8.69745	-5.7127	2296,2297,2625,3227,4774,5310,5914,6495,7020,7481,8854,9955,10736,25937,28514,28999,79192,80000	FOXC1,FOXD1,GATA3,HOXC11,NFIA,PKD1,RARA,SIX1,TFAP2A,WNT11,ALDH1A2,HS3ST3A1,SIX2,WWTR1,DLL1,KLF15,IRX1,GREB1L	18/308
3_Member	GO Biological Processes	GO:0035239	tube morphogenesis	-8.33846	-5.37221	2296,2297,2625,2626,3200,3202,3213,3549,3949,4041,5154,5310,5914,6495,6899,7481,9955,10451,10736,28514,54345,54922,55036,79192,80000,161198	FOXC1,FOXD1,GATA3,GATA4,HOXA3,HOXA5,HOXB3,IHH,LDLR,LRP5,PDGFA,PKD1,RARA,SIX1,TBX1,WNT11,HS3ST3A1,VAV3,SIX2,DLL1,SOX18,RASIP1,CCDC40,IRX1,GREB1L,CLEC14A	26/679
3_Member	GO Biological Processes	GO:0002009	morphogenesis of an epithelium	-8.26401	-5.31548	2297,2625,2626,3202,3549,4041,5310,5914,6495,7020,7041,7481,8854,9955,10736,28514,54345,54922,55036,79192,80000	FOXD1,GATA3,GATA4,HOXA5,IHH,LRP5,PKD1,RARA,SIX1,TFAP2A,TGFB1I1,WNT11,ALDH1A2,HS3ST3A1,SIX2,DLL1,SOX18,RASIP1,CCDC40,IRX1,GREB1L	21/452
3_Member	GO Biological Processes	GO:0001822	kidney development	-8.08944	-5.17434	2296,2297,2625,3227,5310,5914,6495,7020,7481,8854,9955,10736,25937,28514,28999,79192,80000	FOXC1,FOXD1,GATA3,HOXC11,PKD1,RARA,SIX1,TFAP2A,WNT11,ALDH1A2,HS3ST3A1,SIX2,WWTR1,DLL1,KLF15,IRX1,GREB1L	17/298
3_Member	GO Biological Processes	GO:0060562	epithelial tube morphogenesis	-7.77434	-4.89027	2297,2625,2626,3202,3549,4041,5310,5914,6495,7481,9955,28514,54345,54922,55036,79192,80000	FOXD1,GATA3,GATA4,HOXA5,IHH,LRP5,PKD1,RARA,SIX1,WNT11,HS3ST3A1,DLL1,SOX18,RASIP1,CCDC40,IRX1,GREB1L	17/313
3_Member	GO Biological Processes	GO:0060993	kidney morphogenesis	-7.72947	-4.86012	2297,2625,5310,6495,7481,9955,10736,25937,79192,80000	FOXD1,GATA3,PKD1,SIX1,WNT11,HS3ST3A1,SIX2,WWTR1,IRX1,GREB1L	10/89
3_Member	GO Biological Processes	GO:0072088	nephron epithelium morphogenesis	-7.53289	-4.67778	2297,2625,5310,6495,7481,9955,10736,79192,80000	FOXD1,GATA3,PKD1,SIX1,WNT11,HS3ST3A1,SIX2,IRX1,GREB1L	9/70
3_Member	GO Biological Processes	GO:0072028	nephron morphogenesis	-7.42349	-4.58217	2297,2625,5310,6495,7481,9955,10736,79192,80000	FOXD1,GATA3,PKD1,SIX1,WNT11,HS3ST3A1,SIX2,IRX1,GREB1L	9/72
3_Member	GO Biological Processes	GO:0072080	nephron tubule development	-6.78735	-4.00908	2297,2625,5310,6495,7481,9955,28514,79192,80000	FOXD1,GATA3,PKD1,SIX1,WNT11,HS3ST3A1,DLL1,IRX1,GREB1L	9/85
3_Member	GO Biological Processes	GO:0072163	mesonephric epithelium development	-6.69937	-3.95496	2296,2297,2625,5310,5914,6495,7481,9955,80000	FOXC1,FOXD1,GATA3,PKD1,RARA,SIX1,WNT11,HS3ST3A1,GREB1L	9/87
3_Member	GO Biological Processes	GO:0072164	mesonephric tubule development	-6.69937	-3.95496	2296,2297,2625,5310,5914,6495,7481,9955,80000	FOXC1,FOXD1,GATA3,PKD1,RARA,SIX1,WNT11,HS3ST3A1,GREB1L	9/87
3_Member	GO Biological Processes	GO:0061326	renal tubule development	-6.57163	-3.84841	2297,2625,5310,6495,7481,9955,28514,79192,80000	FOXD1,GATA3,PKD1,SIX1,WNT11,HS3ST3A1,DLL1,IRX1,GREB1L	9/90
3_Member	GO Biological Processes	GO:0001823	mesonephros development	-6.53013	-3.81713	2296,2297,2625,5310,5914,6495,7481,9955,80000	FOXC1,FOXD1,GATA3,PKD1,RARA,SIX1,WNT11,HS3ST3A1,GREB1L	9/91
3_Member	GO Biological Processes	GO:0072078	nephron tubule morphogenesis	-6.45239	-3.75913	2297,2625,5310,6495,7481,9955,79192,80000	FOXD1,GATA3,PKD1,SIX1,WNT11,HS3ST3A1,IRX1,GREB1L	8/68
3_Member	GO Biological Processes	GO:0061333	renal tubule morphogenesis	-6.25786	-3.59263	2297,2625,5310,6495,7481,9955,79192,80000	FOXD1,GATA3,PKD1,SIX1,WNT11,HS3ST3A1,IRX1,GREB1L	8/72
3_Member	WikiPathways	WP5053	Development of ureteric collection system	-5.68841	-3.09012	2296,2625,5914,6495,7481,10736,80000	FOXC1,GATA3,RARA,SIX1,WNT11,SIX2,GREB1L	7/60
3_Member	GO Biological Processes	GO:0001657	ureteric bud development	-5.6628	-3.07976	2296,2297,2625,5914,6495,7481,9955,80000	FOXC1,FOXD1,GATA3,RARA,SIX1,WNT11,HS3ST3A1,GREB1L	8/86
3_Member	GO Biological Processes	GO:0001656	metanephros development	-5.62459	-3.04897	2297,2625,3227,5310,6495,10736,79192,80000	FOXD1,GATA3,HOXC11,PKD1,SIX1,SIX2,IRX1,GREB1L	8/87
3_Member	GO Biological Processes	GO:0048754	branching morphogenesis of an epithelial tube	-5.06704	-2.55942	2297,3202,3549,4041,5310,6495,9955,54922,80000	FOXD1,HOXA5,IHH,LRP5,PKD1,SIX1,HS3ST3A1,RASIP1,GREB1L	9/136
3_Member	GO Biological Processes	GO:0001763	morphogenesis of a branching structure	-5.02298	-2.52776	1746,2297,3202,3549,4041,5310,6495,9955,54922,80000	DLX2,FOXD1,HOXA5,IHH,LRP5,PKD1,SIX1,HS3ST3A1,RASIP1,GREB1L	10/174
3_Member	GO Biological Processes	GO:0072176	nephric duct development	-4.93987	-2.45073	2625,5310,7481,80000	GATA3,PKD1,WNT11,GREB1L	4/15
3_Member	GO Biological Processes	GO:0060675	ureteric bud morphogenesis	-4.73349	-2.26783	2297,2625,6495,7481,9955,80000	FOXD1,GATA3,SIX1,WNT11,HS3ST3A1,GREB1L	6/56
3_Member	GO Biological Processes	GO:0072189	ureter development	-4.70517	-2.26179	2625,4774,6495,8854	GATA3,NFIA,SIX1,ALDH1A2	4/17
3_Member	GO Biological Processes	GO:0072171	mesonephric tubule morphogenesis	-4.68876	-2.25077	2297,2625,6495,7481,9955,80000	FOXD1,GATA3,SIX1,WNT11,HS3ST3A1,GREB1L	6/57
3_Member	GO Biological Processes	GO:2000027	regulation of animal organ morphogenesis	-4.51096	-2.09391	2625,3227,5154,6495,6899,7074,7481,10736	GATA3,HOXC11,PDGFA,SIX1,TBX1,TIAM1,WNT11,SIX2	8/123
3_Member	GO Biological Processes	GO:0061138	morphogenesis of a branching epithelium	-4.41875	-2.02167	2297,3202,3549,4041,5310,6495,9955,54922,80000	FOXD1,HOXA5,IHH,LRP5,PKD1,SIX1,HS3ST3A1,RASIP1,GREB1L	9/164
3_Member	GO Biological Processes	GO:0072177	mesonephric duct development	-4.12099	-1.78735	5310,7481,80000	PKD1,WNT11,GREB1L	3/9
3_Member	GO Biological Processes	GO:0072210	metanephric nephron development	-3.57638	-1.37292	2297,5310,10736,79192	FOXD1,PKD1,SIX2,IRX1	4/32
3_Member	GO Biological Processes	GO:0110110	positive regulation of animal organ morphogenesis	-3.57638	-1.37292	2625,3227,6495,7481	GATA3,HOXC11,SIX1,WNT11	4/32
3_Member	GO Biological Processes	GO:0090183	regulation of kidney development	-3.47261	-1.31927	2297,2625,6495,10736	FOXD1,GATA3,SIX1,SIX2	4/34
3_Member	GO Biological Processes	GO:1905330	regulation of morphogenesis of an epithelium	-3.34346	-1.22744	2625,5154,6495,10736,27086	GATA3,PDGFA,SIX1,SIX2,FOXP1	5/65
3_Member	GO Biological Processes	GO:0072074	kidney mesenchyme development	-3.31926	-1.22321	2297,6495,10736	FOXD1,SIX1,SIX2	3/16
3_Member	GO Biological Processes	GO:0016331	morphogenesis of embryonic epithelium	-3.22003	-1.15912	2625,5914,6495,7020,7041,8854,79192	GATA3,RARA,SIX1,TFAP2A,TGFB1I1,ALDH1A2,IRX1	7/145
3_Member	GO Biological Processes	GO:0072079	nephron tubule formation	-3.09061	-1.06647	2625,6495,79192	GATA3,SIX1,IRX1	3/19
3_Member	GO Biological Processes	GO:0001658	branching involved in ureteric bud morphogenesis	-3.00256	-1.01339	2297,6495,9955,80000	FOXD1,SIX1,HS3ST3A1,GREB1L	4/45
3_Member	GO Biological Processes	GO:0048806	genitalia development	-2.9311	-0.951988	4920,5310,5781,80000	ROR2,PKD1,PTPN11,GREB1L	4/47
3_Member	GO Biological Processes	GO:0003156	regulation of animal organ formation	-2.73414	-0.802641	3227,6495,7481	HOXC11,SIX1,WNT11	3/25
3_Member	GO Biological Processes	GO:0010463	mesenchymal cell proliferation	-2.68404	-0.765707	6495,7481,10736	SIX1,WNT11,SIX2	3/26
3_Member	WikiPathways	WP4823	Genes controlling nephrogenesis	-2.03342	-0.304999	2296,2297,6495	FOXC1,FOXD1,SIX1	3/44
4_Summary	WikiPathways	WP5236	Markers of kidney cell lineage	-8.20579	-5.27429	1674,2297,3195,5914,6495,8854,10736,54583,338917,80000,3549	DES,FOXD1,TLX1,RARA,SIX1,ALDH1A2,SIX2,EGLN1,VSX2,GREB1L,IHH	11/-
4_Member	WikiPathways	WP5236	Markers of kidney cell lineage	-8.20579	-5.27429	1674,2297,3195,5914,6495,8854,10736,54583,338917	DES,FOXD1,TLX1,RARA,SIX1,ALDH1A2,SIX2,EGLN1,VSX2	9/59
4_Member	WikiPathways	WP5052	Nephrogenesis	-4.59939	-2.172	2297,8854,10736,80000	FOXD1,ALDH1A2,SIX2,GREB1L	4/18
4_Member	GO Biological Processes	GO:0048566	embryonic digestive tract development	-2.38414	-0.54553	3549,8854,10736	IHH,ALDH1A2,SIX2	3/33
5_Summary	GO Biological Processes	GO:0021602	cranial nerve morphogenesis	-7.85698	-4.95767	401,3200,3213,3232,6495,6899,7020,2625,344167,3202,579,602,4041,3784,5781,6657,7545,10736,28514,7128,1746,55165,5077,11280,83715,83862,2296	PHOX2A,HOXA3,HOXB3,HOXD3,SIX1,TBX1,TFAP2A,GATA3,FOXI3,HOXA5,NKX3-2,BCL3,LRP5,KCNQ1,PTPN11,SOX2,ZIC1,SIX2,DLL1,TNFAIP3,DLX2,CEP55,PAX3,SCN11A,ESPN,TMEM120A,FOXC1	27/-
5_Member	GO Biological Processes	GO:0021602	cranial nerve morphogenesis	-7.85698	-4.95767	401,3200,3213,3232,6495,6899,7020	PHOX2A,HOXA3,HOXB3,HOXD3,SIX1,TBX1,TFAP2A	7/30
5_Member	GO Biological Processes	GO:0060017	parathyroid gland development	-6.50391	-3.80089	2625,3200,6899,344167	GATA3,HOXA3,TBX1,FOXI3	4/7
5_Member	GO Biological Processes	GO:0030878	thyroid gland development	-6.37818	-3.69446	3200,3202,3213,3232,6495,6899	HOXA3,HOXA5,HOXB3,HOXD3,SIX1,TBX1	6/30
5_Member	GO Biological Processes	GO:0021545	cranial nerve development	-5.54322	-2.9749	401,3200,3213,3232,6495,6899,7020	PHOX2A,HOXA3,HOXB3,HOXD3,SIX1,TBX1,TFAP2A	7/63
5_Member	GO Biological Processes	GO:0048534	hematopoietic or lymphoid organ development	-5.23487	-2.70795	579,602,2625,3200,4041,6495,6899,344167	NKX3-2,BCL3,GATA3,HOXA3,LRP5,SIX1,TBX1,FOXI3	8/98
5_Member	GO Biological Processes	GO:0043583	ear development	-4.91251	-2.42936	579,2625,3784,5781,6495,6657,6899,7020,7545,10736,28514	NKX3-2,GATA3,KCNQ1,PTPN11,SIX1,SOX2,TBX1,TFAP2A,ZIC1,SIX2,DLL1	11/219
5_Member	GO Biological Processes	GO:0021783	preganglionic parasympathetic fiber development	-4.8183	-2.34689	401,6495,6899,7020	PHOX2A,SIX1,TBX1,TFAP2A	4/16
5_Member	GO Biological Processes	GO:0048486	parasympathetic nervous system development	-4.59939	-2.172	401,6495,6899,7020	PHOX2A,SIX1,TBX1,TFAP2A	4/18
5_Member	GO Biological Processes	GO:0042471	ear morphogenesis	-4.46062	-2.04865	579,2625,3784,6495,6899,7020,7545,10736	NKX3-2,GATA3,KCNQ1,SIX1,TBX1,TFAP2A,ZIC1,SIX2	8/125
5_Member	GO Biological Processes	GO:0002520	immune system development	-4.41875	-2.02167	579,602,2625,3200,4041,6495,6899,7128,344167	NKX3-2,BCL3,GATA3,HOXA3,LRP5,SIX1,TBX1,TNFAIP3,FOXI3	9/164
5_Member	GO Biological Processes	GO:0042474	middle ear morphogenesis	-4.40656	-2.01913	579,6495,6899,10736	NKX3-2,SIX1,TBX1,SIX2	4/20
5_Member	GO Biological Processes	GO:0021675	nerve development	-4.30097	-1.92763	401,3200,3213,3232,6495,6899,7020	PHOX2A,HOXA3,HOXB3,HOXD3,SIX1,TBX1,TFAP2A	7/97
5_Member	GO Biological Processes	GO:1904888	cranial skeletal system development	-4.10829	-1.78301	1746,6495,6899,7020,10736,55165	DLX2,SIX1,TBX1,TFAP2A,SIX2,CEP55	6/72
5_Member	GO Biological Processes	GO:0048701	embryonic cranial skeleton morphogenesis	-4.10392	-1.78276	1746,6495,6899,7020,10736	DLX2,SIX1,TBX1,TFAP2A,SIX2	5/45
5_Member	GO Biological Processes	GO:0048483	autonomic nervous system development	-4.05743	-1.74438	401,2625,6495,6899,7020	PHOX2A,GATA3,SIX1,TBX1,TFAP2A	5/46
5_Member	GO Biological Processes	GO:0048538	thymus development	-3.92451	-1.63495	2625,3200,6495,6899,344167	GATA3,HOXA3,SIX1,TBX1,FOXI3	5/49
5_Member	GO Biological Processes	GO:0048839	inner ear development	-3.8919	-1.61362	2625,3784,5781,6495,6657,6899,7020,7545,28514	GATA3,KCNQ1,PTPN11,SIX1,SOX2,TBX1,TFAP2A,ZIC1,DLL1	9/192
5_Member	GO Biological Processes	GO:0060037	pharyngeal system development	-3.74644	-1.50271	2625,6495,6899,344167	GATA3,SIX1,TBX1,FOXI3	4/29
5_Member	GO Biological Processes	GO:0050954	sensory perception of mechanical stimulus	-3.34841	-1.22982	3784,5077,6495,6899,7020,11280,83715,83862	KCNQ1,PAX3,SIX1,TBX1,TFAP2A,SCN11A,ESPN,TMEM120A	8/181
5_Member	GO Biological Processes	GO:0042472	inner ear morphogenesis	-3.23478	-1.16706	2625,3784,6495,6899,7020,7545	GATA3,KCNQ1,SIX1,TBX1,TFAP2A,ZIC1	6/104
5_Member	GO Biological Processes	GO:0007605	sensory perception of sound	-2.31352	-0.500205	3784,5077,6495,6899,7020,83715	KCNQ1,PAX3,SIX1,TBX1,TFAP2A,ESPN	6/158
5_Member	GO Biological Processes	GO:0042475	odontogenesis of dentin-containing tooth	-2.03765	-0.304999	1746,2296,6899,344167	DLX2,FOXC1,TBX1,FOXI3	4/83
6_Summary	GO Biological Processes	GO:0045596	negative regulation of cell differentiation	-7.16524	-4.34239	579,1746,2625,3202,3549,3949,4041,4054,5781,5802,5914,6657,6899,6900,7041,10272,10736,10766,25805,25937,27086,28514,30009,83881,161882,4920	NKX3-2,DLX2,GATA3,HOXA5,IHH,LDLR,LRP5,LTBP3,PTPN11,PTPRS,RARA,SOX2,TBX1,CNTN2,TGFB1I1,FSTL3,SIX2,TOB2,BAMBI,WWTR1,FOXP1,DLL1,TBX21,MIXL1,ZFPM1,ROR2	26/-
6_Member	GO Biological Processes	GO:0045596	negative regulation of cell differentiation	-7.16524	-4.34239	579,1746,2625,3202,3549,3949,4041,4054,5781,5802,5914,6657,6899,6900,7041,10272,10736,10766,25805,25937,27086,28514,30009,83881,161882	NKX3-2,DLX2,GATA3,HOXA5,IHH,LDLR,LRP5,LTBP3,PTPN11,PTPRS,RARA,SOX2,TBX1,CNTN2,TGFB1I1,FSTL3,SIX2,TOB2,BAMBI,WWTR1,FOXP1,DLL1,TBX21,MIXL1,ZFPM1	25/724
6_Member	GO Biological Processes	GO:0045638	negative regulation of myeloid cell differentiation	-3.44486	-1.29979	3202,5914,10272,10766,28514,161882	HOXA5,RARA,FSTL3,TOB2,DLL1,ZFPM1	6/95
6_Member	GO Biological Processes	GO:1902106	negative regulation of leukocyte differentiation	-3.08576	-1.06647	3549,5914,10272,10766,30009,161882	IHH,RARA,FSTL3,TOB2,TBX21,ZFPM1	6/111
6_Member	GO Biological Processes	GO:1903707	negative regulation of hemopoiesis	-2.94759	-0.964727	3549,5914,10272,10766,30009,161882	IHH,RARA,FSTL3,TOB2,TBX21,ZFPM1	6/118
6_Member	GO Biological Processes	GO:0045637	regulation of myeloid cell differentiation	-2.88907	-0.917347	3202,4920,5914,10272,10766,27086,28514,161882	HOXA5,ROR2,RARA,FSTL3,TOB2,FOXP1,DLL1,ZFPM1	8/213
6_Member	GO Biological Processes	GO:0002761	regulation of myeloid leukocyte differentiation	-2.8368	-0.881093	4920,5914,10272,10766,27086,161882	ROR2,RARA,FSTL3,TOB2,FOXP1,ZFPM1	6/124
6_Member	GO Biological Processes	GO:0002762	negative regulation of myeloid leukocyte differentiation	-2.73582	-0.802641	5914,10272,10766,161882	RARA,FSTL3,TOB2,ZFPM1	4/53
6_Member	GO Biological Processes	GO:0010721	negative regulation of cell development	-2.64271	-0.732752	1746,3549,3949,5802,5914,10272,10766,30009,161882	DLX2,IHH,LDLR,PTPRS,RARA,FSTL3,TOB2,TBX21,ZFPM1	9/287
6_Member	GO Biological Processes	GO:1903706	regulation of hemopoiesis	-2.52235	-0.652955	2625,3202,3549,4920,5914,10272,10766,27086,28514,30009,161882	GATA3,HOXA5,IHH,ROR2,RARA,FSTL3,TOB2,FOXP1,DLL1,TBX21,ZFPM1	11/417
6_Member	GO Biological Processes	GO:1902105	regulation of leukocyte differentiation	-2.32357	-0.504727	2625,3549,4920,5914,10272,10766,27086,30009,161882	GATA3,IHH,ROR2,RARA,FSTL3,TOB2,FOXP1,TBX21,ZFPM1	9/321
7_Summary	GO Biological Processes	GO:0048565	digestive tract development	-7.11269	-4.31028	579,2626,3202,3549,3784,5310,7481,8854,10736,55036,83881,6899,28514,54345,2296,5914	NKX3-2,GATA4,HOXA5,IHH,KCNQ1,PKD1,WNT11,ALDH1A2,SIX2,CCDC40,MIXL1,TBX1,DLL1,SOX18,FOXC1,RARA	16/-
7_Member	GO Biological Processes	GO:0048565	digestive tract development	-7.11269	-4.31028	579,2626,3202,3549,3784,5310,7481,8854,10736,55036,83881	NKX3-2,GATA4,HOXA5,IHH,KCNQ1,PKD1,WNT11,ALDH1A2,SIX2,CCDC40,MIXL1	11/131
7_Member	GO Biological Processes	GO:0055123	digestive system development	-6.72309	-3.95641	579,2626,3202,3549,3784,5310,7481,8854,10736,55036,83881	NKX3-2,GATA4,HOXA5,IHH,KCNQ1,PKD1,WNT11,ALDH1A2,SIX2,CCDC40,MIXL1	11/143
7_Member	GO Biological Processes	GO:0009799	specification of symmetry	-4.15505	-1.81372	579,2626,3549,6899,8854,28514,54345,55036	NKX3-2,GATA4,IHH,TBX1,ALDH1A2,DLL1,SOX18,CCDC40	8/138
7_Member	GO Biological Processes	GO:0009855	determination of bilateral symmetry	-4.15505	-1.81372	579,2626,3549,6899,8854,28514,54345,55036	NKX3-2,GATA4,IHH,TBX1,ALDH1A2,DLL1,SOX18,CCDC40	8/138
7_Member	GO Biological Processes	GO:0035050	embryonic heart tube development	-3.73578	-1.49652	2296,2626,3549,28514,54345,55036	FOXC1,GATA4,IHH,DLL1,SOX18,CCDC40	6/84
7_Member	GO Biological Processes	GO:0007368	determination of left/right symmetry	-3.48514	-1.32257	579,2626,3549,6899,28514,54345,55036	NKX3-2,GATA4,IHH,TBX1,DLL1,SOX18,CCDC40	7/131
7_Member	GO Biological Processes	GO:0001947	heart looping	-3.37476	-1.24577	2626,3549,28514,54345,55036	GATA4,IHH,DLL1,SOX18,CCDC40	5/64
7_Member	GO Biological Processes	GO:0060972	left/right pattern formation	-3.3675	-1.24114	579,2626,3549,6899,28514,54345,55036	NKX3-2,GATA4,IHH,TBX1,DLL1,SOX18,CCDC40	7/137
7_Member	GO Biological Processes	GO:0061371	determination of heart left/right asymmetry	-3.2236	-1.15912	2626,3549,28514,54345,55036	GATA4,IHH,DLL1,SOX18,CCDC40	5/69
7_Member	GO Biological Processes	GO:0003143	embryonic heart tube morphogenesis	-3.19488	-1.14287	2626,3549,28514,54345,55036	GATA4,IHH,DLL1,SOX18,CCDC40	5/70
7_Member	GO Biological Processes	GO:0002065	columnar/cuboidal epithelial cell differentiation	-3.14821	-1.10924	579,2626,3202,5914,7481,28514	NKX3-2,GATA4,HOXA5,RARA,WNT11,DLL1	6/108
7_Member	GO Biological Processes	GO:0031016	pancreas development	-3.13883	-1.10412	579,3549,8854,28514,55036	NKX3-2,IHH,ALDH1A2,DLL1,CCDC40	5/72
7_Member	GO Biological Processes	GO:0002066	columnar/cuboidal epithelial cell development	-3.0777	-1.06164	579,3202,5914,28514	NKX3-2,HOXA5,RARA,DLL1	4/43
7_Member	GO Biological Processes	GO:0048546	digestive tract morphogenesis	-2.89665	-0.92125	2626,3549,7481,10736	GATA4,IHH,WNT11,SIX2	4/48
7_Member	GO Biological Processes	GO:0060575	intestinal epithelial cell differentiation	-2.68404	-0.765707	579,2626,3202	NKX3-2,GATA4,HOXA5	3/26
8_Summary	GO Biological Processes	GO:0001944	vasculature development	-6.26878	-3.59441	2296,3200,3213,3549,3949,4041,5154,5310,6495,6899,7481,8854,10451,11280,22899,28514,54345,54922,56848,161198,5781,55698,83881	FOXC1,HOXA3,HOXB3,IHH,LDLR,LRP5,PDGFA,PKD1,SIX1,TBX1,WNT11,ALDH1A2,VAV3,SCN11A,ARHGEF15,DLL1,SOX18,RASIP1,SPHK2,CLEC14A,PTPN11,RADIL,MIXL1	23/-
8_Member	GO Biological Processes	GO:0001944	vasculature development	-6.26878	-3.59441	2296,3200,3213,3549,3949,4041,5154,5310,6495,6899,7481,8854,10451,11280,22899,28514,54345,54922,56848,161198	FOXC1,HOXA3,HOXB3,IHH,LDLR,LRP5,PDGFA,PKD1,SIX1,TBX1,WNT11,ALDH1A2,VAV3,SCN11A,ARHGEF15,DLL1,SOX18,RASIP1,SPHK2,CLEC14A	20/543
8_Member	GO Biological Processes	GO:0001568	blood vessel development	-5.89453	-3.28045	2296,3200,3213,3549,3949,4041,5154,5310,6495,6899,7481,8854,10451,11280,28514,54345,54922,56848,161198	FOXC1,HOXA3,HOXB3,IHH,LDLR,LRP5,PDGFA,PKD1,SIX1,TBX1,WNT11,ALDH1A2,VAV3,SCN11A,DLL1,SOX18,RASIP1,SPHK2,CLEC14A	19/523
8_Member	GO Biological Processes	GO:0001945	lymph vessel development	-5.22103	-2.70063	2296,5310,6899,54345,161198	FOXC1,PKD1,TBX1,SOX18,CLEC14A	5/27
8_Member	GO Biological Processes	GO:0048514	blood vessel morphogenesis	-4.57927	-2.15708	2296,3200,3213,3549,3949,4041,5154,6495,6899,7481,10451,28514,54345,54922,161198	FOXC1,HOXA3,HOXB3,IHH,LDLR,LRP5,PDGFA,SIX1,TBX1,WNT11,VAV3,DLL1,SOX18,RASIP1,CLEC14A	15/429
8_Member	GO Biological Processes	GO:0001525	angiogenesis	-3.26677	-1.17798	2296,3200,3213,3549,5154,6899,10451,28514,54345,54922,161198	FOXC1,HOXA3,HOXB3,IHH,PDGFA,TBX1,VAV3,DLL1,SOX18,RASIP1,CLEC14A	11/336
8_Member	GO Biological Processes	GO:0036303	lymph vessel morphogenesis	-3.16209	-1.11665	5310,54345,161198	PKD1,SOX18,CLEC14A	3/18
8_Member	GO Biological Processes	GO:0001667	ameboidal-type cell migration	-3.06434	-1.05232	4041,5781,6899,7481,54345,55698,83881,161198	LRP5,PTPN11,TBX1,WNT11,SOX18,RADIL,MIXL1,CLEC14A	8/200
9_Summary	GO Biological Processes	GO:0061037	negative regulation of cartilage development	-6.20176	-3.55426	579,3549,4054,5781,5914,7481,10736,6899,7020,10766	NKX3-2,IHH,LTBP3,PTPN11,RARA,WNT11,SIX2,TBX1,TFAP2A,TOB2	10/-
9_Member	GO Biological Processes	GO:0061037	negative regulation of cartilage development	-6.20176	-3.55426	579,3549,4054,5781,5914,7481	NKX3-2,IHH,LTBP3,PTPN11,RARA,WNT11	6/32
9_Member	GO Biological Processes	GO:0061035	regulation of cartilage development	-5.15069	-2.63673	579,3549,4054,5781,5914,7481,10736	NKX3-2,IHH,LTBP3,PTPN11,RARA,WNT11,SIX2	7/72
9_Member	GO Biological Processes	GO:0032331	negative regulation of chondrocyte differentiation	-4.00659	-1.70151	579,3549,4054,5781	NKX3-2,IHH,LTBP3,PTPN11	4/25
9_Member	GO Biological Processes	GO:0032330	regulation of chondrocyte differentiation	-3.76092	-1.51136	579,3549,4054,5781,10736	NKX3-2,IHH,LTBP3,PTPN11,SIX2	5/53
9_Member	GO Biological Processes	GO:0060323	head morphogenesis	-2.24314	-0.444441	3549,5781,6899	IHH,PTPN11,TBX1	3/37
9_Member	GO Biological Processes	GO:0030278	regulation of ossification	-2.15496	-0.383606	4054,5781,7020,10736,10766	LTBP3,PTPN11,TFAP2A,SIX2,TOB2	5/121
9_Member	GO Biological Processes	GO:0010171	body morphogenesis	-2.03342	-0.304999	3549,5781,6899	IHH,PTPN11,TBX1	3/44
10_Summary	GO Biological Processes	GO:0010464	regulation of mesenchymal cell proliferation	-6.20176	-3.55426	3549,4041,5154,6495,6899,7481,2248,28514,390992,344167,5781	IHH,LRP5,PDGFA,SIX1,TBX1,WNT11,FGF3,DLL1,HES3,FOXI3,PTPN11	11/-
10_Member	GO Biological Processes	GO:0010464	regulation of mesenchymal cell proliferation	-6.20176	-3.55426	3549,4041,5154,6495,6899,7481	IHH,LRP5,PDGFA,SIX1,TBX1,WNT11	6/32
10_Member	GO Biological Processes	GO:0002053	positive regulation of mesenchymal cell proliferation	-5.39572	-2.85543	3549,4041,5154,6495,6899	IHH,LRP5,PDGFA,SIX1,TBX1	5/25
10_Member	WikiPathways	WP4787	Osteoblast differentiation and related diseases	-2.92865	-0.9514	2248,3549,4041,7481,28514,390992	FGF3,IHH,LRP5,WNT11,DLL1,HES3	6/119
10_Member	WikiPathways	WP2839	Hair follicle development: organogenesis - part 2 of 3	-2.4224	-0.575615	4041,5154,344167	LRP5,PDGFA,FOXI3	3/32
10_Member	WikiPathways	WP3931	Embryonic stem cell pluripotency pathways	-2.21553	-0.423988	2248,4041,5154,5781,7481	FGF3,LRP5,PDGFA,PTPN11,WNT11	5/117
11_Summary	GO Biological Processes	GO:0060322	head development	-6.15047	-3.51157	401,1746,2296,3213,3549,5015,5649,5781,5802,5914,6656,6657,6899,6900,7545,8854,23054,23152,27086,28514,56848,57688,158067,317762,5310	PHOX2A,DLX2,FOXC1,HOXB3,IHH,OTX2,RELN,PTPN11,PTPRS,RARA,SOX1,SOX2,TBX1,CNTN2,ZIC1,ALDH1A2,NCOA6,CIC,FOXP1,DLL1,SPHK2,ZSWIM6,AK8,CCDC85C,PKD1	25/-
11_Member	GO Biological Processes	GO:0060322	head development	-6.15047	-3.51157	401,1746,2296,3213,3549,5015,5649,5781,5802,5914,6656,6657,6899,6900,7545,8854,23054,23152,27086,28514,56848,57688,158067,317762	PHOX2A,DLX2,FOXC1,HOXB3,IHH,OTX2,RELN,PTPN11,PTPRS,RARA,SOX1,SOX2,TBX1,CNTN2,ZIC1,ALDH1A2,NCOA6,CIC,FOXP1,DLL1,SPHK2,ZSWIM6,AK8,CCDC85C	24/765
11_Member	GO Biological Processes	GO:0007420	brain development	-5.52616	-2.96502	401,1746,2296,3213,5015,5649,5781,5802,5914,6656,6657,6900,7545,8854,23054,23152,27086,28514,56848,57688,158067,317762	PHOX2A,DLX2,FOXC1,HOXB3,OTX2,RELN,PTPN11,PTPRS,RARA,SOX1,SOX2,CNTN2,ZIC1,ALDH1A2,NCOA6,CIC,FOXP1,DLL1,SPHK2,ZSWIM6,AK8,CCDC85C	22/717
11_Member	GO Biological Processes	GO:0021510	spinal cord development	-4.16149	-1.81372	401,5310,5649,5802,6656,7545,28514	PHOX2A,PKD1,RELN,PTPRS,SOX1,ZIC1,DLL1	7/102
11_Member	GO Biological Processes	GO:0030900	forebrain development	-3.66776	-1.45483	1746,5015,5649,5802,5914,6656,6657,6900,7545,8854,27086,57688,317762	DLX2,OTX2,RELN,PTPRS,RARA,SOX1,SOX2,CNTN2,ZIC1,ALDH1A2,FOXP1,ZSWIM6,CCDC85C	13/406
11_Member	GO Biological Processes	GO:0021537	telencephalon development	-2.75736	-0.815721	1746,5649,5802,5914,6900,7545,27086,57688,317762	DLX2,RELN,PTPRS,RARA,CNTN2,ZIC1,FOXP1,ZSWIM6,CCDC85C	9/276
11_Member	GO Biological Processes	GO:0021766	hippocampus development	-2.62118	-0.716892	1746,5649,5802,5914,7545	DLX2,RELN,PTPRS,RARA,ZIC1	5/94
11_Member	GO Biological Processes	GO:0021761	limbic system development	-2.12561	-0.369086	1746,5649,5802,5914,7545	DLX2,RELN,PTPRS,RARA,ZIC1	5/123
12_Summary	GO Biological Processes	GO:0007507	heart development	-5.95489	-3.32443	2296,2625,2626,3549,3784,5310,5781,5914,6495,6899,7481,8854,23054,28514,54345,54583,55036,80000,83881,161882,463,1674,5077,11280,3880	FOXC1,GATA3,GATA4,IHH,KCNQ1,PKD1,PTPN11,RARA,SIX1,TBX1,WNT11,ALDH1A2,NCOA6,DLL1,SOX18,EGLN1,CCDC40,GREB1L,MIXL1,ZFPM1,ZFHX3,DES,PAX3,SCN11A,KRT19	25/-
12_Member	GO Biological Processes	GO:0007507	heart development	-5.95489	-3.32443	2296,2625,2626,3549,3784,5310,5781,5914,6495,6899,7481,8854,23054,28514,54345,54583,55036,80000,83881,161882	FOXC1,GATA3,GATA4,IHH,KCNQ1,PKD1,PTPN11,RARA,SIX1,TBX1,WNT11,ALDH1A2,NCOA6,DLL1,SOX18,EGLN1,CCDC40,GREB1L,MIXL1,ZFPM1	20/569
12_Member	GO Biological Processes	GO:0003007	heart morphogenesis	-5.68002	-3.08942	2296,2625,2626,3549,6495,6899,7481,8854,28514,54345,54583,55036,161882	FOXC1,GATA3,GATA4,IHH,SIX1,TBX1,WNT11,ALDH1A2,DLL1,SOX18,EGLN1,CCDC40,ZFPM1	13/260
12_Member	GO Biological Processes	GO:0061053	somite development	-3.88304	-1.61211	2296,3549,6495,7481,8854,28514	FOXC1,IHH,SIX1,WNT11,ALDH1A2,DLL1	6/79
12_Member	GO Biological Processes	GO:0003206	cardiac chamber morphogenesis	-3.56723	-1.37103	2296,2625,2626,6899,7481,54583,161882	FOXC1,GATA3,GATA4,TBX1,WNT11,EGLN1,ZFPM1	7/127
12_Member	GO Biological Processes	GO:0003231	cardiac ventricle development	-3.56723	-1.37103	2296,2625,2626,7481,54583,80000,161882	FOXC1,GATA3,GATA4,WNT11,EGLN1,GREB1L,ZFPM1	7/127
12_Member	GO Biological Processes	GO:0003205	cardiac chamber development	-3.56521	-1.37103	2296,2625,2626,6899,7481,54583,80000,161882	FOXC1,GATA3,GATA4,TBX1,WNT11,EGLN1,GREB1L,ZFPM1	8/168
12_Member	GO Biological Processes	GO:0003279	cardiac septum development	-3.14821	-1.10924	2625,2626,6899,7481,54583,161882	GATA3,GATA4,TBX1,WNT11,EGLN1,ZFPM1	6/108
12_Member	GO Biological Processes	GO:0060411	cardiac septum morphogenesis	-3.13883	-1.10412	2626,6899,7481,54583,161882	GATA4,TBX1,WNT11,EGLN1,ZFPM1	5/72
12_Member	GO Biological Processes	GO:0003281	ventricular septum development	-3.08456	-1.06647	2625,2626,7481,54583,161882	GATA3,GATA4,WNT11,EGLN1,ZFPM1	5/74
12_Member	GO Biological Processes	GO:0007517	muscle organ development	-2.97018	-0.983541	463,1674,2296,5077,6495,6899,11280,28514,54583,161882	ZFHX3,DES,FOXC1,PAX3,SIX1,TBX1,SCN11A,DLL1,EGLN1,ZFPM1	10/310
12_Member	GO Biological Processes	GO:0003283	atrial septum development	-2.84134	-0.881093	2626,7481,161882	GATA4,WNT11,ZFPM1	3/23
12_Member	GO Biological Processes	GO:0061061	muscle structure development	-2.72444	-0.796272	463,1674,2296,2626,3880,5077,5914,6495,6899,11280,28514,54583,161882	ZFHX3,DES,FOXC1,GATA4,KRT19,PAX3,RARA,SIX1,TBX1,SCN11A,DLL1,EGLN1,ZFPM1	13/514
12_Member	GO Biological Processes	GO:0003230	cardiac atrium development	-2.24314	-0.444441	2626,7481,161882	GATA4,WNT11,ZFPM1	3/37
12_Member	GO Biological Processes	GO:0060415	muscle tissue morphogenesis	-2.21123	-0.423988	2296,6899,54583,161882	FOXC1,TBX1,EGLN1,ZFPM1	4/74
12_Member	GO Biological Processes	GO:0060537	muscle tissue development	-2.15734	-0.383745	2296,2626,3549,5914,6495,8854,28514,54583,161882	FOXC1,GATA4,IHH,RARA,SIX1,ALDH1A2,DLL1,EGLN1,ZFPM1	9/341
12_Member	GO Biological Processes	GO:0048644	muscle organ morphogenesis	-2.07422	-0.330891	2296,6899,54583,161882	FOXC1,TBX1,EGLN1,ZFPM1	4/81
12_Member	GO Biological Processes	GO:0060412	ventricular septum morphogenesis	-2.06097	-0.323024	7481,54583,161882	WNT11,EGLN1,ZFPM1	3/43
13_Summary	GO Biological Processes	GO:0007423	sensory organ development	-5.86217	-3.25606	579,2296,2625,3549,3784,4041,4774,5781,5914,6495,6656,6657,6899,7020,7545,8854,10736,22899,28514,55714,4054,2778,27086,3227,3200,5310,55036	NKX3-2,FOXC1,GATA3,IHH,KCNQ1,LRP5,NFIA,PTPN11,RARA,SIX1,SOX1,SOX2,TBX1,TFAP2A,ZIC1,ALDH1A2,SIX2,ARHGEF15,DLL1,TENM3,LTBP3,GNAS,FOXP1,HOXC11,HOXA3,PKD1,CCDC40	27/-
13_Member	GO Biological Processes	GO:0007423	sensory organ development	-5.86217	-3.25606	579,2296,2625,3549,3784,4041,4774,5781,5914,6495,6656,6657,6899,7020,7545,8854,10736,22899,28514,55714	NKX3-2,FOXC1,GATA3,IHH,KCNQ1,LRP5,NFIA,PTPN11,RARA,SIX1,SOX1,SOX2,TBX1,TFAP2A,ZIC1,ALDH1A2,SIX2,ARHGEF15,DLL1,TENM3	20/577
13_Member	GO Biological Processes	GO:0090596	sensory organ morphogenesis	-5.4301	-2.88019	579,2625,3549,3784,4041,6495,6656,6899,7020,7545,10736,28514,55714	NKX3-2,GATA3,IHH,KCNQ1,LRP5,SIX1,SOX1,TBX1,TFAP2A,ZIC1,SIX2,DLL1,TENM3	13/274
13_Member	GO Biological Processes	GO:0001654	eye development	-3.9605	-1.66325	2296,2625,3549,4041,4774,5914,6656,6657,7020,8854,22899,28514,55714	FOXC1,GATA3,IHH,LRP5,NFIA,RARA,SOX1,SOX2,TFAP2A,ALDH1A2,ARHGEF15,DLL1,TENM3	13/379
13_Member	GO Biological Processes	GO:0150063	visual system development	-3.91537	-1.6296	2296,2625,3549,4041,4774,5914,6656,6657,7020,8854,22899,28514,55714	FOXC1,GATA3,IHH,LRP5,NFIA,RARA,SOX1,SOX2,TFAP2A,ALDH1A2,ARHGEF15,DLL1,TENM3	13/383
13_Member	GO Biological Processes	GO:0043010	camera-type eye development	-3.89654	-1.61453	2296,2625,3549,4041,4774,5914,6656,7020,8854,22899,28514,55714	FOXC1,GATA3,IHH,LRP5,NFIA,RARA,SOX1,TFAP2A,ALDH1A2,ARHGEF15,DLL1,TENM3	12/333
13_Member	GO Biological Processes	GO:0048880	sensory system development	-3.84886	-1.58157	2296,2625,3549,4041,4774,5914,6656,6657,7020,8854,22899,28514,55714	FOXC1,GATA3,IHH,LRP5,NFIA,RARA,SOX1,SOX2,TFAP2A,ALDH1A2,ARHGEF15,DLL1,TENM3	13/389
13_Member	GO Biological Processes	GO:0031076	embryonic camera-type eye development	-3.32912	-1.22321	3549,5914,7020,8854	IHH,RARA,TFAP2A,ALDH1A2	4/37
13_Member	GO Biological Processes	GO:0060349	bone morphogenesis	-3.32539	-1.22321	2296,3549,4041,4054,5914,7020	FOXC1,IHH,LRP5,LTBP3,RARA,TFAP2A	6/100
13_Member	GO Biological Processes	GO:0060348	bone development	-3.13568	-1.10308	2296,2778,3549,4041,4054,5914,7020,27086	FOXC1,GNAS,IHH,LRP5,LTBP3,RARA,TFAP2A,FOXP1	8/195
13_Member	GO Biological Processes	GO:0048593	camera-type eye morphogenesis	-2.68234	-0.76562	3549,4041,6656,7020,28514,55714	IHH,LRP5,SOX1,TFAP2A,DLL1,TENM3	6/133
13_Member	GO Biological Processes	GO:0048736	appendage development	-2.64896	-0.737058	3227,3549,4041,4774,5914,7020,8854	HOXC11,IHH,LRP5,NFIA,RARA,TFAP2A,ALDH1A2	7/182
13_Member	GO Biological Processes	GO:0060173	limb development	-2.64896	-0.737058	3227,3549,4041,4774,5914,7020,8854	HOXC11,IHH,LRP5,NFIA,RARA,TFAP2A,ALDH1A2	7/182
13_Member	GO Biological Processes	GO:0035107	appendage morphogenesis	-2.48065	-0.622729	3227,3549,4041,4774,7020,8854	HOXC11,IHH,LRP5,NFIA,TFAP2A,ALDH1A2	6/146
13_Member	GO Biological Processes	GO:0035108	limb morphogenesis	-2.48065	-0.622729	3227,3549,4041,4774,7020,8854	HOXC11,IHH,LRP5,NFIA,TFAP2A,ALDH1A2	6/146
13_Member	GO Biological Processes	GO:0060042	retina morphogenesis in camera-type eye	-2.41173	-0.569047	3549,4041,7020,28514	IHH,LRP5,TFAP2A,DLL1	4/65
13_Member	GO Biological Processes	GO:0048771	tissue remodeling	-2.39617	-0.556202	2296,3200,3549,4041,4054	FOXC1,HOXA3,IHH,LRP5,LTBP3	5/106
13_Member	GO Biological Processes	GO:0060041	retina development in camera-type eye	-2.36739	-0.533707	3549,4041,4774,7020,22899,28514	IHH,LRP5,NFIA,TFAP2A,ARHGEF15,DLL1	6/154
13_Member	GO Biological Processes	GO:0048592	eye morphogenesis	-2.28724	-0.479843	3549,4041,6656,7020,28514,55714	IHH,LRP5,SOX1,TFAP2A,DLL1,TENM3	6/160
13_Member	GO Biological Processes	GO:0030326	embryonic limb morphogenesis	-2.16987	-0.393943	3227,3549,4041,7020,8854	HOXC11,IHH,LRP5,TFAP2A,ALDH1A2	5/120
13_Member	GO Biological Processes	GO:0035113	embryonic appendage morphogenesis	-2.16987	-0.393943	3227,3549,4041,7020,8854	HOXC11,IHH,LRP5,TFAP2A,ALDH1A2	5/120
13_Member	GO Biological Processes	GO:0046849	bone remodeling	-2.03342	-0.304999	3549,4041,4054	IHH,LRP5,LTBP3	3/44
13_Member	GO Biological Processes	GO:0001889	liver development	-2.01389	-0.287556	3549,5310,5914,8854,55036	IHH,PKD1,RARA,ALDH1A2,CCDC40	5/131
14_Summary	GO Biological Processes	GO:0021615	glossopharyngeal nerve morphogenesis	-5.42732	-2.88019	3200,3213,3232,3201,3231,5914,23054	HOXA3,HOXB3,HOXD3,HOXA4,HOXD1,RARA,NCOA6	7/-
14_Member	GO Biological Processes	GO:0021615	glossopharyngeal nerve morphogenesis	-5.42732	-2.88019	3200,3213,3232	HOXA3,HOXB3,HOXD3	3/4
14_Member	GO Biological Processes	GO:0021563	glossopharyngeal nerve development	-5.03256	-2.53118	3200,3213,3232	HOXA3,HOXB3,HOXD3	3/5
14_Member	Reactome Gene Sets	R-HSA-5617472	Activation of anterior HOX genes in hindbrain development during early embryogenesis	-3.69637	-1.47552	3200,3201,3213,3231,3232,5914,23054	HOXA3,HOXA4,HOXB3,HOXD1,HOXD3,RARA,NCOA6	7/121
14_Member	Reactome Gene Sets	R-HSA-5619507	Activation of HOX genes during differentiation	-3.69637	-1.47552	3200,3201,3213,3231,3232,5914,23054	HOXA3,HOXA4,HOXB3,HOXD1,HOXD3,RARA,NCOA6	7/121
15_Summary	GO Biological Processes	GO:0045664	regulation of neuron differentiation	-5.32712	-2.79356	463,1746,3232,5649,5914,6495,6657,6900,7074,28514,54897,4774,4920,5781,28999,80045,3549,6656,2296,3880	ZFHX3,DLX2,HOXD3,RELN,RARA,SIX1,SOX2,CNTN2,TIAM1,DLL1,CASZ1,NFIA,ROR2,PTPN11,KLF15,GPR157,IHH,SOX1,FOXC1,KRT19	20/-
15_Member	GO Biological Processes	GO:0045664	regulation of neuron differentiation	-5.32712	-2.79356	463,1746,3232,5649,5914,6495,6657,6900,7074,28514,54897	ZFHX3,DLX2,HOXD3,RELN,RARA,SIX1,SOX2,CNTN2,TIAM1,DLL1,CASZ1	11/198
15_Member	GO Biological Processes	GO:0010001	glial cell differentiation	-4.3558	-1.97781	1746,4774,4920,5649,5781,6657,6900,28514,28999,80045	DLX2,NFIA,ROR2,RELN,PTPN11,SOX2,CNTN2,DLL1,KLF15,GPR157	10/208
15_Member	GO Biological Processes	GO:0048663	neuron fate commitment	-4.10829	-1.78301	1746,3549,4774,6495,6656,28514	DLX2,IHH,NFIA,SIX1,SOX1,DLL1	6/72
15_Member	GO Biological Processes	GO:0048665	neuron fate specification	-3.52362	-1.34741	4774,6495,6656,28514	NFIA,SIX1,SOX1,DLL1	4/33
15_Member	GO Biological Processes	GO:0042063	gliogenesis	-3.50838	-1.3351	1746,4774,4920,5649,5781,6657,6900,28514,28999,80045	DLX2,NFIA,ROR2,RELN,PTPN11,SOX2,CNTN2,DLL1,KLF15,GPR157	10/264
15_Member	GO Biological Processes	GO:0007219	Notch signaling pathway	-3.00556	-1.01339	1746,2296,3232,3880,6495,28514	DLX2,FOXC1,HOXD3,KRT19,SIX1,DLL1	6/115
15_Member	GO Biological Processes	GO:0045665	negative regulation of neuron differentiation	-2.23206	-0.435205	1746,6657,6900,28514	DLX2,SOX2,CNTN2,DLL1	4/73
16_Summary	WikiPathways	WP2853	Endoderm differentiation	-4.86667	-2.38943	2626,3227,5015,5077,6657,10451,23373,30009,83881,2296,2625,6899,28514,4920,6656,4041,7481,3549,10736,5914	GATA4,HOXC11,OTX2,PAX3,SOX2,VAV3,CRTC1,TBX21,MIXL1,FOXC1,GATA3,TBX1,DLL1,ROR2,SOX1,LRP5,WNT11,IHH,SIX2,RARA	20/-
16_Member	WikiPathways	WP2853	Endoderm differentiation	-4.86667	-2.38943	2626,3227,5015,5077,6657,10451,23373,30009,83881	GATA4,HOXC11,OTX2,PAX3,SOX2,VAV3,CRTC1,TBX21,MIXL1	9/144
16_Member	WikiPathways	WP2857	Mesodermal commitment pathway	-3.82308	-1.5594	2296,2625,6657,6899,10451,23373,28514,83881	FOXC1,GATA3,SOX2,TBX1,VAV3,CRTC1,DLL1,MIXL1	8/154
16_Member	WikiPathways	WP2406	Cardiac progenitor differentiation	-3.76092	-1.51136	2626,4920,6656,6657,83881	GATA4,ROR2,SOX1,SOX2,MIXL1	5/53
16_Member	GO Biological Processes	GO:0042074	cell migration involved in gastrulation	-3.40628	-1.27438	4041,7481,83881	LRP5,WNT11,MIXL1	3/15
16_Member	Reactome Gene Sets	R-HSA-9758941	Gastrulation	-3.34871	-1.22982	2296,2626,3549,6657,28514,83881	FOXC1,GATA4,IHH,SOX2,DLL1,MIXL1	6/99
16_Member	GO Biological Processes	GO:0007369	gastrulation	-2.83156	-0.877786	2296,4041,5015,6657,7481,10736,83881	FOXC1,LRP5,OTX2,SOX2,WNT11,SIX2,MIXL1	7/169
16_Member	GO Biological Processes	GO:0001704	formation of primary germ layer	-2.16987	-0.393943	2296,6657,7481,10736,83881	FOXC1,SOX2,WNT11,SIX2,MIXL1	5/120
16_Member	GO Biological Processes	GO:1901532	regulation of hematopoietic progenitor cell differentiation	-2.14819	-0.383606	2296,5914,83881	FOXC1,RARA,MIXL1	3/40
16_Member	GO Biological Processes	GO:0007492	endoderm development	-2.11188	-0.358699	2626,3227,6657,83881	GATA4,HOXC11,SOX2,MIXL1	4/79
17_Summary	GO Biological Processes	GO:0040007	growth	-4.70953	-2.26179	2296,2625,2626,2778,3202,3549,5781,5914,6657,7074,7481,25937,28514,57599,81628,2515,2516,4920,5310,80000,56848,28999,83881,30009,161882	FOXC1,GATA3,GATA4,GNAS,HOXA5,IHH,PTPN11,RARA,SOX2,TIAM1,WNT11,WWTR1,DLL1,WDR48,TSC22D4,ADAM2,NR5A1,ROR2,PKD1,GREB1L,SPHK2,KLF15,MIXL1,TBX21,ZFPM1	25/-
17_Member	GO Biological Processes	GO:0040007	growth	-4.70953	-2.26179	2296,2625,2626,2778,3202,3549,5781,5914,6657,7074,7481,25937,28514,57599,81628	FOXC1,GATA3,GATA4,GNAS,HOXA5,IHH,PTPN11,RARA,SOX2,TIAM1,WNT11,WWTR1,DLL1,WDR48,TSC22D4	15/418
17_Member	GO Biological Processes	GO:0048589	developmental growth	-4.70953	-2.26179	2296,2625,2626,2778,3202,3549,5781,5914,6657,7074,7481,25937,28514,57599,81628	FOXC1,GATA3,GATA4,GNAS,HOXA5,IHH,PTPN11,RARA,SOX2,TIAM1,WNT11,WWTR1,DLL1,WDR48,TSC22D4	15/418
17_Member	GO Biological Processes	GO:0007548	sex differentiation	-3.92939	-1.63599	2296,2515,2516,2625,2626,4920,5310,5781,5914,57599,80000	FOXC1,ADAM2,NR5A1,GATA3,GATA4,ROR2,PKD1,PTPN11,RARA,WDR48,GREB1L	11/281
17_Member	GO Biological Processes	GO:0048608	reproductive structure development	-3.74537	-1.50271	2296,2515,2516,2625,2626,4920,5310,5781,5914,57599,80000	FOXC1,ADAM2,NR5A1,GATA3,GATA4,ROR2,PKD1,PTPN11,RARA,WDR48,GREB1L	11/295
17_Member	GO Biological Processes	GO:0061458	reproductive system development	-3.69489	-1.47552	2296,2515,2516,2625,2626,4920,5310,5781,5914,57599,80000	FOXC1,ADAM2,NR5A1,GATA3,GATA4,ROR2,PKD1,PTPN11,RARA,WDR48,GREB1L	11/299
17_Member	GO Biological Processes	GO:0035264	multicellular organism growth	-3.62511	-1.41536	3202,3549,5781,5914,25937,57599	HOXA5,IHH,PTPN11,RARA,WWTR1,WDR48	6/88
17_Member	GO Biological Processes	GO:0046661	male sex differentiation	-3.53053	-1.35138	2515,2516,2625,2626,4920,5914,57599,80000	ADAM2,NR5A1,GATA3,GATA4,ROR2,RARA,WDR48,GREB1L	8/170
17_Member	GO Biological Processes	GO:0032736	positive regulation of interleukin-13 production	-3.50002	-1.32964	2625,5914,56848	GATA3,RARA,SPHK2	3/14
17_Member	GO Biological Processes	GO:0032656	regulation of interleukin-13 production	-2.9594	-0.974659	2625,5914,56848	GATA3,RARA,SPHK2	3/21
17_Member	WikiPathways	WP236	Adipogenesis	-2.71553	-0.789018	2625,2626,5914,25937,28999,83881	GATA3,GATA4,RARA,WWTR1,KLF15,MIXL1	6/131
17_Member	GO Biological Processes	GO:0008584	male gonad development	-2.48065	-0.622729	2515,2516,2625,2626,5914,57599	ADAM2,NR5A1,GATA3,GATA4,RARA,WDR48	6/146
17_Member	GO Biological Processes	GO:0046546	development of primary male sexual characteristics	-2.46607	-0.609557	2515,2516,2625,2626,5914,57599	ADAM2,NR5A1,GATA3,GATA4,RARA,WDR48	6/147
17_Member	WikiPathways	WP4149	White fat cell differentiation	-2.4224	-0.575615	2625,5914,28999	GATA3,RARA,KLF15	3/32
17_Member	GO Biological Processes	GO:0002828	regulation of type 2 immune response	-2.34716	-0.523138	2625,5914,30009	GATA3,RARA,TBX21	3/34
17_Member	GO Biological Processes	GO:0032673	regulation of interleukin-4 production	-2.31138	-0.500205	2625,5914,161882	GATA3,RARA,ZFPM1	3/35
17_Member	GO Biological Processes	GO:0046637	regulation of alpha-beta T cell differentiation	-2.21123	-0.423988	2625,3549,5914,30009	GATA3,IHH,RARA,TBX21	4/74
17_Member	GO Biological Processes	GO:0008406	gonad development	-2.14801	-0.383606	2296,2515,2516,2625,2626,5914,57599	FOXC1,ADAM2,NR5A1,GATA3,GATA4,RARA,WDR48	7/225
17_Member	GO Biological Processes	GO:0045137	development of primary sexual characteristics	-2.09809	-0.347116	2296,2515,2516,2625,2626,5914,57599	FOXC1,ADAM2,NR5A1,GATA3,GATA4,RARA,WDR48	7/230
17_Member	GO Biological Processes	GO:0045622	regulation of T-helper cell differentiation	-2.06097	-0.323024	2625,5914,30009	GATA3,RARA,TBX21	3/43
18_Summary	GO Biological Processes	GO:0009954	proximal/distal pattern formation	-4.70809	-2.26179	1746,3227,8854,28514,79192,5310	DLX2,HOXC11,ALDH1A2,DLL1,IRX1,PKD1	6/-
18_Member	GO Biological Processes	GO:0009954	proximal/distal pattern formation	-4.70809	-2.26179	1746,3227,8854,28514,79192	DLX2,HOXC11,ALDH1A2,DLL1,IRX1	5/34
18_Member	GO Biological Processes	GO:0072070	loop of Henle development	-3.71236	-1.48316	5310,28514,79192	PKD1,DLL1,IRX1	3/12
19_Summary	GO Biological Processes	GO:0060485	mesenchyme development	-4.44612	-2.03917	2296,2297,2626,3202,6495,6899,7481,8854,10736,25937,55698,54345,161882,3949,11280,5077,5649,84861	FOXC1,FOXD1,GATA4,HOXA5,SIX1,TBX1,WNT11,ALDH1A2,SIX2,WWTR1,RADIL,SOX18,ZFPM1,LDLR,SCN11A,PAX3,RELN,KLHL22	18/-
19_Member	GO Biological Processes	GO:0060485	mesenchyme development	-4.44612	-2.03917	2296,2297,2626,3202,6495,6899,7481,8854,10736,25937,55698	FOXC1,FOXD1,GATA4,HOXA5,SIX1,TBX1,WNT11,ALDH1A2,SIX2,WWTR1,RADIL	11/246
19_Member	GO Biological Processes	GO:0003151	outflow tract morphogenesis	-3.88304	-1.61211	2296,6495,6899,7481,54345,161882	FOXC1,SIX1,TBX1,WNT11,SOX18,ZFPM1	6/79
19_Member	GO Biological Processes	GO:0048762	mesenchymal cell differentiation	-3.44599	-1.29979	2296,6495,6899,7481,8854,10736,25937,55698	FOXC1,SIX1,TBX1,WNT11,ALDH1A2,SIX2,WWTR1,RADIL	8/175
19_Member	GO Biological Processes	GO:0060840	artery development	-3.30234	-1.20872	2296,3949,6495,6899,7481,11280	FOXC1,LDLR,SIX1,TBX1,WNT11,SCN11A	6/101
19_Member	GO Biological Processes	GO:0048844	artery morphogenesis	-3.19488	-1.14287	2296,3949,6495,6899,7481	FOXC1,LDLR,SIX1,TBX1,WNT11	5/70
19_Member	WikiPathways	WP4657	22q11.2 copy number variation syndrome	-2.73237	-0.802535	2296,5077,5649,6899,8854,84861	FOXC1,PAX3,RELN,TBX1,ALDH1A2,KLHL22	6/130
19_Member	GO Biological Processes	GO:0014033	neural crest cell differentiation	-2.64147	-0.732752	2296,6495,6899,8854,55698	FOXC1,SIX1,TBX1,ALDH1A2,RADIL	5/93
19_Member	GO Biological Processes	GO:0014032	neural crest cell development	-2.09291	-0.34523	2296,6899,8854,55698	FOXC1,TBX1,ALDH1A2,RADIL	4/80
19_Member	GO Biological Processes	GO:0048863	stem cell differentiation	-2.00163	-0.280658	2296,6495,6899,8854,54345,55698	FOXC1,SIX1,TBX1,ALDH1A2,SOX18,RADIL	6/184
20_Summary	Reactome Gene Sets	R-HSA-397014	Muscle contraction	-4.40912	-2.01913	1674,2626,2983,3759,3784,6329,11280,25937,59283,59285,2778,51422,93589	DES,GATA4,GUCY1B1,KCNJ2,KCNQ1,SCN4A,SCN11A,WWTR1,CACNG8,CACNG6,GNAS,PRKAG2,CACNA2D4	13/-
20_Member	Reactome Gene Sets	R-HSA-397014	Muscle contraction	-4.40912	-2.01913	1674,2626,2983,3759,3784,6329,11280,25937,59283,59285	DES,GATA4,GUCY1B1,KCNJ2,KCNQ1,SCN4A,SCN11A,WWTR1,CACNG8,CACNG6	10/205
20_Member	Reactome Gene Sets	R-HSA-5576891	Cardiac conduction	-4.29164	-1.92289	2626,3759,3784,6329,11280,25937,59283,59285	GATA4,KCNJ2,KCNQ1,SCN4A,SCN11A,WWTR1,CACNG8,CACNG6	8/132
20_Member	Reactome Gene Sets	R-HSA-5576892	Phase 0 - rapid depolarisation	-3.47261	-1.31927	6329,11280,59283,59285	SCN4A,SCN11A,CACNG8,CACNG6	4/34
20_Member	Reactome Gene Sets	R-HSA-5576893	Phase 2 - plateau phase	-3.40628	-1.27438	3784,59283,59285	KCNQ1,CACNG8,CACNG6	3/15
20_Member	KEGG Pathway	hsa04921	Oxytocin signaling pathway	-3.06559	-1.05232	2778,2983,3759,51422,59283,59285,93589	GNAS,GUCY1B1,KCNJ2,PRKAG2,CACNG8,CACNG6,CACNA2D4	7/154
20_Member	KEGG Pathway	hsa05410	Hypertrophic cardiomyopathy	-2.70394	-0.780719	1674,51422,59283,59285,93589	DES,PRKAG2,CACNG8,CACNG6,CACNA2D4	5/90
20_Member	KEGG Pathway	hsa05414	Dilated cardiomyopathy	-2.58136	-0.694277	1674,2778,59283,59285,93589	DES,GNAS,CACNG8,CACNG6,CACNA2D4	5/96
20_Member	WikiPathways	WP2118	Arrhythmogenic right ventricular cardiomyopathy	-2.19074	-0.406562	1674,59283,59285,93589	DES,CACNG8,CACNG6,CACNA2D4	4/75
20_Member	KEGG Pathway	hsa05412	Arrhythmogenic right ventricular cardiomyopathy	-2.1507	-0.383606	1674,59283,59285,93589	DES,CACNG8,CACNG6,CACNA2D4	4/77

## Sheet: Table 7
Hydroxymethylation Enrichment Metascape for 1500bp
GroupID	Category	Term	Description	LogP	Log(q-value)	Genes	Symbols	InTerm_InList
1_Summary	GO Biological Processes	GO:0007156	homophilic cell adhesion via plasma membrane adhesion molecules	-20.7813	-16.4349	1825,5310,6900,8641,9708,26025,27253,55714,56099,56100,56101,56102,56103,56104,56105,56106,56107,56108,56109,56110,56111,56112,56113,56114,56130,5802,2778,3549,4041,11135	DSC3,PKD1,CNTN2,PCDHGB4,PCDHGA8,PCDHGA12,PCDH17,TENM3,PCDHGB7,PCDHGB6,PCDHGB5,PCDHGB3,PCDHGB2,PCDHGB1,PCDHGA11,PCDHGA10,PCDHGA9,PCDHGA7,PCDHGA6,PCDHGA5,PCDHGA4,PCDHGA3,PCDHGA2,PCDHGA1,PCDHB6,PTPRS,GNAS,IHH,LRP5,CDC42EP1	30/-
1_Member	GO Biological Processes	GO:0007156	homophilic cell adhesion via plasma membrane adhesion molecules	-20.7813	-16.4349	1825,5310,6900,8641,9708,26025,27253,55714,56099,56100,56101,56102,56103,56104,56105,56106,56107,56108,56109,56110,56111,56112,56113,56114,56130	DSC3,PKD1,CNTN2,PCDHGB4,PCDHGA8,PCDHGA12,PCDH17,TENM3,PCDHGB7,PCDHGB6,PCDHGB5,PCDHGB3,PCDHGB2,PCDHGB1,PCDHGA11,PCDHGA10,PCDHGA9,PCDHGA7,PCDHGA6,PCDHGA5,PCDHGA4,PCDHGA3,PCDHGA2,PCDHGA1,PCDHB6	25/167
1_Member	GO Biological Processes	GO:0098742	cell-cell adhesion via plasma-membrane adhesion molecules	-17.0601	-13.0147	1825,5310,5802,6900,8641,9708,26025,27253,55714,56099,56100,56101,56102,56103,56104,56105,56106,56107,56108,56109,56110,56111,56112,56113,56114,56130	DSC3,PKD1,PTPRS,CNTN2,PCDHGB4,PCDHGA8,PCDHGA12,PCDH17,TENM3,PCDHGB7,PCDHGB6,PCDHGB5,PCDHGB3,PCDHGB2,PCDHGB1,PCDHGA11,PCDHGA10,PCDHGA9,PCDHGA7,PCDHGA6,PCDHGA5,PCDHGA4,PCDHGA3,PCDHGA2,PCDHGA1,PCDHB6	26/261
1_Member	GO Biological Processes	GO:0098609	cell-cell adhesion	-12.7466	-9.44156	1825,2778,3549,4041,5310,5802,6900,8641,9708,11135,26025,27253,55714,56099,56100,56101,56102,56103,56104,56105,56106,56107,56108,56109,56110,56111,56112,56113,56114,56130	DSC3,GNAS,IHH,LRP5,PKD1,PTPRS,CNTN2,PCDHGB4,PCDHGA8,CDC42EP1,PCDHGA12,PCDH17,TENM3,PCDHGB7,PCDHGB6,PCDHGB5,PCDHGB3,PCDHGB2,PCDHGB1,PCDHGA11,PCDHGA10,PCDHGA9,PCDHGA7,PCDHGA6,PCDHGA5,PCDHGA4,PCDHGA3,PCDHGA2,PCDHGA1,PCDHB6	30/538
2_Summary	GO Biological Processes	GO:0048568	embryonic organ development	-16.5514	-12.6821	579,1746,2296,2625,2626,3200,3201,3202,3213,3215,3216,3227,3232,3549,3784,3880,5154,5310,5914,6495,6899,7020,7481,7545,8854,10736,28514,54345,54583,55036,57599,161882,2297,4041,4488,5015,5649,6493,6656,10297,79192,390992,1432,4054,6657,7041,80144,83881,3231,2778,4774,27086,3662,30009,344167,1825,54892,92521,2516,5802,26084,28999	NKX3-2,DLX2,FOXC1,GATA3,GATA4,HOXA3,HOXA4,HOXA5,HOXB3,HOXB5,HOXB6,HOXC11,HOXD3,IHH,KCNQ1,KRT19,PDGFA,PKD1,RARA,SIX1,TBX1,TFAP2A,WNT11,ZIC1,ALDH1A2,SIX2,DLL1,SOX18,EGLN1,CCDC40,WDR48,ZFPM1,FOXD1,LRP5,MSX2,OTX2,RELN,SIM2,SOX1,APC2,IRX1,HES3,MAPK14,LTBP3,SOX2,TGFB1I1,FRAS1,MIXL1,HOXD1,GNAS,NFIA,FOXP1,IRF4,TBX21,FOXI3,DSC3,NCAPG2,SPECC1,NR5A1,PTPRS,ARHGEF26,KLF15	62/-
2_Member	GO Biological Processes	GO:0048568	embryonic organ development	-16.5514	-12.6821	579,1746,2296,2625,2626,3200,3201,3202,3213,3215,3216,3227,3232,3549,3784,3880,5154,5310,5914,6495,6899,7020,7481,7545,8854,10736,28514,54345,54583,55036,57599,161882	NKX3-2,DLX2,FOXC1,GATA3,GATA4,HOXA3,HOXA4,HOXA5,HOXB3,HOXB5,HOXB6,HOXC11,HOXD3,IHH,KCNQ1,KRT19,PDGFA,PKD1,RARA,SIX1,TBX1,TFAP2A,WNT11,ZIC1,ALDH1A2,SIX2,DLL1,SOX18,EGLN1,CCDC40,WDR48,ZFPM1	32/450
2_Member	GO Biological Processes	GO:0007389	pattern specification process	-16.3853	-12.6409	579,1746,2296,2297,2626,3200,3201,3202,3213,3215,3216,3227,3232,3549,4041,4488,5015,5649,6493,6495,6656,6899,7481,7545,8854,10297,10736,28514,54345,55036,79192,390992	NKX3-2,DLX2,FOXC1,FOXD1,GATA4,HOXA3,HOXA4,HOXA5,HOXB3,HOXB5,HOXB6,HOXC11,HOXD3,IHH,LRP5,MSX2,OTX2,RELN,SIM2,SIX1,SOX1,TBX1,WNT11,ZIC1,ALDH1A2,APC2,SIX2,DLL1,SOX18,CCDC40,IRX1,HES3	32/456
2_Member	GO Biological Processes	GO:0048705	skeletal system morphogenesis	-15.266	-11.6185	579,1432,1746,2296,3200,3201,3202,3213,3215,3216,3227,3232,3549,4041,4054,4488,5310,5914,6495,6899,7020,10736,57599	NKX3-2,MAPK14,DLX2,FOXC1,HOXA3,HOXA4,HOXA5,HOXB3,HOXB5,HOXB6,HOXC11,HOXD3,IHH,LRP5,LTBP3,MSX2,PKD1,RARA,SIX1,TBX1,TFAP2A,SIX2,WDR48	23/228
2_Member	GO Biological Processes	GO:0048598	embryonic morphogenesis	-14.9502	-11.3819	579,1746,2296,2625,2626,3200,3201,3202,3213,3215,3216,3227,3232,3549,3784,4041,4488,5015,5914,6495,6657,6899,7020,7041,7481,7545,8854,10736,28514,54345,55036,79192,80144,83881	NKX3-2,DLX2,FOXC1,GATA3,GATA4,HOXA3,HOXA4,HOXA5,HOXB3,HOXB5,HOXB6,HOXC11,HOXD3,IHH,KCNQ1,LRP5,MSX2,OTX2,RARA,SIX1,SOX2,TBX1,TFAP2A,TGFB1I1,WNT11,ZIC1,ALDH1A2,SIX2,DLL1,SOX18,CCDC40,IRX1,FRAS1,MIXL1	34/584
2_Member	GO Biological Processes	GO:0003002	regionalization	-14.1127	-10.6114	579,1746,2296,2297,2626,3200,3201,3202,3213,3215,3216,3227,3232,3549,4041,4488,5015,5649,6656,6899,7481,8854,10736,28514,54345,55036,79192,390992	NKX3-2,DLX2,FOXC1,FOXD1,GATA4,HOXA3,HOXA4,HOXA5,HOXB3,HOXB5,HOXB6,HOXC11,HOXD3,IHH,LRP5,MSX2,OTX2,RELN,SOX1,TBX1,WNT11,ALDH1A2,SIX2,DLL1,SOX18,CCDC40,IRX1,HES3	28/409
2_Member	GO Biological Processes	GO:0048706	embryonic skeletal system development	-13.4085	-9.9651	579,1746,3200,3201,3202,3213,3215,3216,3227,3231,3232,3549,6495,6899,7020,7481,10736	NKX3-2,DLX2,HOXA3,HOXA4,HOXA5,HOXB3,HOXB5,HOXB6,HOXC11,HOXD1,HOXD3,IHH,SIX1,TBX1,TFAP2A,WNT11,SIX2	17/128
2_Member	GO Biological Processes	GO:0048562	embryonic organ morphogenesis	-12.9162	-9.52392	579,1746,2625,2626,3200,3201,3202,3213,3215,3216,3227,3232,3549,3784,6495,6899,7020,7481,7545,10736,28514,54345,55036	NKX3-2,DLX2,GATA3,GATA4,HOXA3,HOXA4,HOXA5,HOXB3,HOXB5,HOXB6,HOXC11,HOXD3,IHH,KCNQ1,SIX1,TBX1,TFAP2A,WNT11,ZIC1,SIX2,DLL1,SOX18,CCDC40	23/293
2_Member	GO Biological Processes	GO:0001501	skeletal system development	-12.7622	-9.44156	579,1432,1746,2296,2625,2778,3200,3201,3202,3213,3215,3216,3227,3231,3232,3549,4041,4054,4488,4774,5310,5914,6495,6899,7020,7481,10736,27086,57599	NKX3-2,MAPK14,DLX2,FOXC1,GATA3,GNAS,HOXA3,HOXA4,HOXA5,HOXB3,HOXB5,HOXB6,HOXC11,HOXD1,HOXD3,IHH,LRP5,LTBP3,MSX2,NFIA,PKD1,RARA,SIX1,TBX1,TFAP2A,WNT11,SIX2,FOXP1,WDR48	29/500
2_Member	GO Biological Processes	GO:0045165	cell fate commitment	-11.2941	-8.02681	1746,2625,2626,3549,3662,4774,5914,6495,6656,6657,6899,7041,7481,10297,10736,28514,30009,54345,161882,344167	DLX2,GATA3,GATA4,IHH,IRF4,NFIA,RARA,SIX1,SOX1,SOX2,TBX1,TGFB1I1,WNT11,APC2,SIX2,DLL1,TBX21,SOX18,ZFPM1,FOXI3	20/255
2_Member	GO Biological Processes	GO:0043009	chordate embryonic development	-10.8303	-7.59772	579,1746,1825,2296,2625,3200,3201,3202,3213,3215,3216,3227,3231,3232,3549,3880,5310,5914,6495,6899,7020,7481,8854,10736,28514,54345,54583,54892,92521,344167	NKX3-2,DLX2,DSC3,FOXC1,GATA3,HOXA3,HOXA4,HOXA5,HOXB3,HOXB5,HOXB6,HOXC11,HOXD1,HOXD3,IHH,KRT19,PKD1,RARA,SIX1,TBX1,TFAP2A,WNT11,ALDH1A2,SIX2,DLL1,SOX18,EGLN1,NCAPG2,SPECC1,FOXI3	30/641
2_Member	GO Biological Processes	GO:0009952	anterior/posterior pattern specification	-10.7254	-7.52504	2296,2626,3200,3201,3202,3213,3215,3216,3227,3232,4041,4488,5015,6899,8854,10736,28514,390992	FOXC1,GATA4,HOXA3,HOXA4,HOXA5,HOXB3,HOXB5,HOXB6,HOXC11,HOXD3,LRP5,MSX2,OTX2,TBX1,ALDH1A2,SIX2,DLL1,HES3	18/214
2_Member	GO Biological Processes	GO:0048704	embryonic skeletal system morphogenesis	-10.6185	-7.47615	1746,3200,3201,3202,3213,3215,3216,3227,3232,6495,6899,7020,10736	DLX2,HOXA3,HOXA4,HOXA5,HOXB3,HOXB5,HOXB6,HOXC11,HOXD3,SIX1,TBX1,TFAP2A,SIX2	13/94
2_Member	GO Biological Processes	GO:0009792	embryo development ending in birth or egg hatching	-10.4712	-7.3552	579,1746,1825,2296,2625,3200,3201,3202,3213,3215,3216,3227,3231,3232,3549,3880,5310,5914,6495,6899,7020,7481,8854,10736,28514,54345,54583,54892,92521,344167	NKX3-2,DLX2,DSC3,FOXC1,GATA3,HOXA3,HOXA4,HOXA5,HOXB3,HOXB5,HOXB6,HOXC11,HOXD1,HOXD3,IHH,KRT19,PKD1,RARA,SIX1,TBX1,TFAP2A,WNT11,ALDH1A2,SIX2,DLL1,SOX18,EGLN1,NCAPG2,SPECC1,FOXI3	30/663
2_Member	GO Biological Processes	GO:0001708	cell fate specification	-9.77328	-6.70557	3549,4774,6495,6656,6657,6899,10297,10736,28514,30009,54345,344167	IHH,NFIA,SIX1,SOX1,SOX2,TBX1,APC2,SIX2,DLL1,TBX21,SOX18,FOXI3	12/88
2_Member	GO Biological Processes	GO:0035270	endocrine system development	-8.78698	-5.80223	2516,2625,3200,3202,3213,3232,6495,6657,6899,7481,8854,28514,344167	NR5A1,GATA3,HOXA3,HOXA5,HOXB3,HOXD3,SIX1,SOX2,TBX1,WNT11,ALDH1A2,DLL1,FOXI3	13/131
2_Member	GO Biological Processes	GO:0061448	connective tissue development	-8.4479	-5.54859	1432,1746,2297,2625,3200,3202,3213,3232,3549,4041,4054,4488,4774,5310,5914,10736	MAPK14,DLX2,FOXD1,GATA3,HOXA3,HOXA5,HOXB3,HOXD3,IHH,LRP5,LTBP3,MSX2,NFIA,PKD1,RARA,SIX2	16/228
2_Member	GO Biological Processes	GO:0051216	cartilage development	-8.28682	-5.41747	1432,1746,2625,3200,3202,3213,3232,3549,4054,4488,4774,5310,5914,10736	MAPK14,DLX2,GATA3,HOXA3,HOXA5,HOXB3,HOXD3,IHH,LTBP3,MSX2,NFIA,PKD1,RARA,SIX2	14/172
2_Member	GO Biological Processes	GO:0048732	gland development	-6.81931	-4.04105	2296,2516,2625,3200,3202,3213,3232,3549,4041,4488,5310,5914,6495,6657,6899,7481,8854,55036,344167	FOXC1,NR5A1,GATA3,HOXA3,HOXA5,HOXB3,HOXD3,IHH,LRP5,MSX2,PKD1,RARA,SIX1,SOX2,TBX1,WNT11,ALDH1A2,CCDC40,FOXI3	19/420
2_Member	GO Biological Processes	GO:0030855	epithelial cell differentiation	-5.37113	-2.83758	579,2516,2625,2626,3202,3215,3549,3784,3880,5802,5914,6495,6899,7041,7481,10736,26084,28514,28999,54345,344167	NKX3-2,NR5A1,GATA3,GATA4,HOXA5,HOXB5,IHH,KCNQ1,KRT19,PTPRS,RARA,SIX1,TBX1,TGFB1I1,WNT11,SIX2,ARHGEF26,DLL1,KLF15,SOX18,FOXI3	21/626
3_Summary	GO Biological Processes	GO:0048729	tissue morphogenesis	-10.6763	-7.50592	2296,2297,2625,2626,3202,3549,4041,4488,5310,5914,6495,6899,7020,7041,7481,8854,9955,10736,25865,28514,54345,54583,54922,55036,79192,80000,80144,161882,1432,3200,3213,3949,5154,10451,161198,3227,4774,25937,28999,1746,4920,5781	FOXC1,FOXD1,GATA3,GATA4,HOXA5,IHH,LRP5,MSX2,PKD1,RARA,SIX1,TBX1,TFAP2A,TGFB1I1,WNT11,ALDH1A2,HS3ST3A1,SIX2,PRKD2,DLL1,SOX18,EGLN1,RASIP1,CCDC40,IRX1,GREB1L,FRAS1,ZFPM1,MAPK14,HOXA3,HOXB3,LDLR,PDGFA,VAV3,CLEC14A,HOXC11,NFIA,WWTR1,KLF15,DLX2,ROR2,PTPN11	42/-
3_Member	GO Biological Processes	GO:0048729	tissue morphogenesis	-10.6763	-7.50592	2296,2297,2625,2626,3202,3549,4041,4488,5310,5914,6495,6899,7020,7041,7481,8854,9955,10736,25865,28514,54345,54583,54922,55036,79192,80000,80144,161882	FOXC1,FOXD1,GATA3,GATA4,HOXA5,IHH,LRP5,MSX2,PKD1,RARA,SIX1,TBX1,TFAP2A,TGFB1I1,WNT11,ALDH1A2,HS3ST3A1,SIX2,PRKD2,DLL1,SOX18,EGLN1,RASIP1,CCDC40,IRX1,GREB1L,FRAS1,ZFPM1	28/567
3_Member	GO Biological Processes	GO:0002009	morphogenesis of an epithelium	-9.85448	-6.76328	2297,2625,2626,3202,3549,4041,4488,5310,5914,6495,7020,7041,7481,8854,9955,10736,25865,28514,54345,54922,55036,79192,80000,80144	FOXD1,GATA3,GATA4,HOXA5,IHH,LRP5,MSX2,PKD1,RARA,SIX1,TFAP2A,TGFB1I1,WNT11,ALDH1A2,HS3ST3A1,SIX2,PRKD2,DLL1,SOX18,RASIP1,CCDC40,IRX1,GREB1L,FRAS1	24/452
3_Member	GO Biological Processes	GO:0035239	tube morphogenesis	-9.55063	-6.50519	1432,2296,2297,2625,2626,3200,3202,3213,3549,3949,4041,4488,5154,5310,5914,6495,6899,7481,9955,10451,10736,25865,28514,54345,54922,55036,79192,80000,161198	MAPK14,FOXC1,FOXD1,GATA3,GATA4,HOXA3,HOXA5,HOXB3,IHH,LDLR,LRP5,MSX2,PDGFA,PKD1,RARA,SIX1,TBX1,WNT11,HS3ST3A1,VAV3,SIX2,PRKD2,DLL1,SOX18,RASIP1,CCDC40,IRX1,GREB1L,CLEC14A	29/679
3_Member	GO Biological Processes	GO:0072001	renal system development	-8.98022	-5.95597	2296,2297,2625,3227,4774,5310,5914,6495,7020,7481,8854,9955,10736,25937,28514,28999,79192,80000,80144	FOXC1,FOXD1,GATA3,HOXC11,NFIA,PKD1,RARA,SIX1,TFAP2A,WNT11,ALDH1A2,HS3ST3A1,SIX2,WWTR1,DLL1,KLF15,IRX1,GREB1L,FRAS1	19/308
3_Member	GO Biological Processes	GO:0060562	epithelial tube morphogenesis	-8.86409	-5.86004	2297,2625,2626,3202,3549,4041,4488,5310,5914,6495,7481,9955,25865,28514,54345,54922,55036,79192,80000	FOXD1,GATA3,GATA4,HOXA5,IHH,LRP5,MSX2,PKD1,RARA,SIX1,WNT11,HS3ST3A1,PRKD2,DLL1,SOX18,RASIP1,CCDC40,IRX1,GREB1L	19/313
3_Member	GO Biological Processes	GO:0072009	nephron epithelium development	-8.72267	-5.75641	2296,2297,2625,5310,6495,7481,9955,10736,28514,28999,79192,80000	FOXC1,FOXD1,GATA3,PKD1,SIX1,WNT11,HS3ST3A1,SIX2,DLL1,KLF15,IRX1,GREB1L	12/108
3_Member	GO Biological Processes	GO:0072006	nephron development	-8.54679	-5.6101	2296,2297,2625,5310,6495,7481,9955,10736,25937,28514,28999,79192,80000	FOXC1,FOXD1,GATA3,PKD1,SIX1,WNT11,HS3ST3A1,SIX2,WWTR1,DLL1,KLF15,IRX1,GREB1L	13/137
3_Member	GO Biological Processes	GO:0060993	kidney morphogenesis	-8.5416	-5.6101	2297,2625,5310,6495,7481,9955,10736,25937,79192,80000,80144	FOXD1,GATA3,PKD1,SIX1,WNT11,HS3ST3A1,SIX2,WWTR1,IRX1,GREB1L,FRAS1	11/89
3_Member	GO Biological Processes	GO:0072073	kidney epithelium development	-8.50794	-5.59283	2296,2297,2625,5310,5914,6495,7481,9955,10736,28514,28999,79192,80000	FOXC1,FOXD1,GATA3,PKD1,RARA,SIX1,WNT11,HS3ST3A1,SIX2,DLL1,KLF15,IRX1,GREB1L	13/138
3_Member	GO Biological Processes	GO:0001822	kidney development	-8.39375	-5.50968	2296,2297,2625,3227,5310,5914,6495,7020,7481,8854,9955,10736,25937,28514,28999,79192,80000,80144	FOXC1,FOXD1,GATA3,HOXC11,PKD1,RARA,SIX1,TFAP2A,WNT11,ALDH1A2,HS3ST3A1,SIX2,WWTR1,DLL1,KLF15,IRX1,GREB1L,FRAS1	18/298
3_Member	GO Biological Processes	GO:0072088	nephron epithelium morphogenesis	-7.24512	-4.43012	2297,2625,5310,6495,7481,9955,10736,79192,80000	FOXD1,GATA3,PKD1,SIX1,WNT11,HS3ST3A1,SIX2,IRX1,GREB1L	9/70
3_Member	GO Biological Processes	GO:0072028	nephron morphogenesis	-7.13634	-4.33393	2297,2625,5310,6495,7481,9955,10736,79192,80000	FOXD1,GATA3,PKD1,SIX1,WNT11,HS3ST3A1,SIX2,IRX1,GREB1L	9/72
3_Member	WikiPathways	WP5053	Development of ureteric collection system	-6.62735	-3.87194	2296,2625,5914,6495,7481,10736,80000,80144	FOXC1,GATA3,RARA,SIX1,WNT11,SIX2,GREB1L,FRAS1	8/60
3_Member	GO Biological Processes	GO:0072080	nephron tubule development	-6.50421	-3.77052	2297,2625,5310,6495,7481,9955,28514,79192,80000	FOXD1,GATA3,PKD1,SIX1,WNT11,HS3ST3A1,DLL1,IRX1,GREB1L	9/85
3_Member	GO Biological Processes	GO:0001656	metanephros development	-6.41684	-3.71383	2297,2625,3227,5310,6495,10736,79192,80000,80144	FOXD1,GATA3,HOXC11,PKD1,SIX1,SIX2,IRX1,GREB1L,FRAS1	9/87
3_Member	GO Biological Processes	GO:0072163	mesonephric epithelium development	-6.41684	-3.71383	2296,2297,2625,5310,5914,6495,7481,9955,80000	FOXC1,FOXD1,GATA3,PKD1,RARA,SIX1,WNT11,HS3ST3A1,GREB1L	9/87
3_Member	GO Biological Processes	GO:0072164	mesonephric tubule development	-6.41684	-3.71383	2296,2297,2625,5310,5914,6495,7481,9955,80000	FOXC1,FOXD1,GATA3,PKD1,RARA,SIX1,WNT11,HS3ST3A1,GREB1L	9/87
3_Member	GO Biological Processes	GO:0061326	renal tubule development	-6.29003	-3.61566	2297,2625,5310,6495,7481,9955,28514,79192,80000	FOXD1,GATA3,PKD1,SIX1,WNT11,HS3ST3A1,DLL1,IRX1,GREB1L	9/90
3_Member	GO Biological Processes	GO:0001823	mesonephros development	-6.24884	-3.58361	2296,2297,2625,5310,5914,6495,7481,9955,80000	FOXC1,FOXD1,GATA3,PKD1,RARA,SIX1,WNT11,HS3ST3A1,GREB1L	9/91
3_Member	GO Biological Processes	GO:0072078	nephron tubule morphogenesis	-6.19858	-3.54962	2297,2625,5310,6495,7481,9955,79192,80000	FOXD1,GATA3,PKD1,SIX1,WNT11,HS3ST3A1,IRX1,GREB1L	8/68
3_Member	GO Biological Processes	GO:0061333	renal tubule morphogenesis	-6.00527	-3.42223	2297,2625,5310,6495,7481,9955,79192,80000	FOXD1,GATA3,PKD1,SIX1,WNT11,HS3ST3A1,IRX1,GREB1L	8/72
3_Member	GO Biological Processes	GO:0048754	branching morphogenesis of an epithelial tube	-5.68166	-3.10604	2297,3202,3549,4041,4488,5310,6495,9955,54922,80000	FOXD1,HOXA5,IHH,LRP5,MSX2,PKD1,SIX1,HS3ST3A1,RASIP1,GREB1L	10/136
3_Member	GO Biological Processes	GO:0001763	morphogenesis of a branching structure	-5.54664	-2.97832	1746,2297,3202,3549,4041,4488,5310,6495,9955,54922,80000	DLX2,FOXD1,HOXA5,IHH,LRP5,MSX2,PKD1,SIX1,HS3ST3A1,RASIP1,GREB1L	11/174
3_Member	GO Biological Processes	GO:0001657	ureteric bud development	-5.41446	-2.86733	2296,2297,2625,5914,6495,7481,9955,80000	FOXC1,FOXD1,GATA3,RARA,SIX1,WNT11,HS3ST3A1,GREB1L	8/86
3_Member	GO Biological Processes	GO:0061138	morphogenesis of a branching epithelium	-4.95646	-2.50444	2297,3202,3549,4041,4488,5310,6495,9955,54922,80000	FOXD1,HOXA5,IHH,LRP5,MSX2,PKD1,SIX1,HS3ST3A1,RASIP1,GREB1L	10/164
3_Member	GO Biological Processes	GO:0072176	nephric duct development	-4.80769	-2.40074	2625,5310,7481,80000	GATA3,PKD1,WNT11,GREB1L	4/15
3_Member	GO Biological Processes	GO:0060675	ureteric bud morphogenesis	-4.54474	-2.176	2297,2625,6495,7481,9955,80000	FOXD1,GATA3,SIX1,WNT11,HS3ST3A1,GREB1L	6/56
3_Member	GO Biological Processes	GO:0072171	mesonephric tubule morphogenesis	-4.50031	-2.13611	2297,2625,6495,7481,9955,80000	FOXD1,GATA3,SIX1,WNT11,HS3ST3A1,GREB1L	6/57
3_Member	GO Biological Processes	GO:0072177	mesonephric duct development	-4.0213	-1.74671	5310,7481,80000	PKD1,WNT11,GREB1L	3/9
3_Member	GO Biological Processes	GO:0001658	branching involved in ureteric bud morphogenesis	-2.87856	-0.961846	2297,6495,9955,80000	FOXD1,SIX1,HS3ST3A1,GREB1L	4/45
3_Member	GO Biological Processes	GO:0048806	genitalia development	-2.80765	-0.90522	4920,5310,5781,80000	ROR2,PKD1,PTPN11,GREB1L	4/47
4_Summary	WikiPathways	WP5236	Markers of kidney cell lineage	-7.91461	-5.0595	1674,2297,3195,5914,6495,8854,10736,54583,338917,80000,3549	DES,FOXD1,TLX1,RARA,SIX1,ALDH1A2,SIX2,EGLN1,VSX2,GREB1L,IHH	11/-
4_Member	WikiPathways	WP5236	Markers of kidney cell lineage	-7.91461	-5.0595	1674,2297,3195,5914,6495,8854,10736,54583,338917	DES,FOXD1,TLX1,RARA,SIX1,ALDH1A2,SIX2,EGLN1,VSX2	9/59
4_Member	WikiPathways	WP5052	Nephrogenesis	-4.46805	-2.1128	2297,8854,10736,80000	FOXD1,ALDH1A2,SIX2,GREB1L	4/18
4_Member	GO Biological Processes	GO:0048566	embryonic digestive tract development	-2.29058	-0.519298	3549,8854,10736	IHH,ALDH1A2,SIX2	3/33
5_Summary	GO Biological Processes	GO:0045596	negative regulation of cell differentiation	-7.68254	-4.84122	579,1746,2625,3202,3549,3949,4041,4054,4488,5781,5802,5914,6272,6657,6899,6900,7041,10272,10736,10766,25805,25937,27086,28514,30009,83881,161882,1432,4920,3662	NKX3-2,DLX2,GATA3,HOXA5,IHH,LDLR,LRP5,LTBP3,MSX2,PTPN11,PTPRS,RARA,SORT1,SOX2,TBX1,CNTN2,TGFB1I1,FSTL3,SIX2,TOB2,BAMBI,WWTR1,FOXP1,DLL1,TBX21,MIXL1,ZFPM1,MAPK14,ROR2,IRF4	30/-
5_Member	GO Biological Processes	GO:0045596	negative regulation of cell differentiation	-7.68254	-4.84122	579,1746,2625,3202,3549,3949,4041,4054,4488,5781,5802,5914,6272,6657,6899,6900,7041,10272,10736,10766,25805,25937,27086,28514,30009,83881,161882	NKX3-2,DLX2,GATA3,HOXA5,IHH,LDLR,LRP5,LTBP3,MSX2,PTPN11,PTPRS,RARA,SORT1,SOX2,TBX1,CNTN2,TGFB1I1,FSTL3,SIX2,TOB2,BAMBI,WWTR1,FOXP1,DLL1,TBX21,MIXL1,ZFPM1	27/724
5_Member	GO Biological Processes	GO:0045637	regulation of myeloid cell differentiation	-3.31131	-1.24423	1432,3202,4920,5914,10272,10766,27086,28514,161882	MAPK14,HOXA5,ROR2,RARA,FSTL3,TOB2,FOXP1,DLL1,ZFPM1	9/213
5_Member	GO Biological Processes	GO:0045638	negative regulation of myeloid cell differentiation	-3.26742	-1.21321	3202,5914,10272,10766,28514,161882	HOXA5,RARA,FSTL3,TOB2,DLL1,ZFPM1	6/95
5_Member	GO Biological Processes	GO:1903706	regulation of hemopoiesis	-3.2379	-1.19893	1432,2625,3202,3549,3662,4920,5914,10272,10766,27086,28514,30009,161882	MAPK14,GATA3,HOXA5,IHH,IRF4,ROR2,RARA,FSTL3,TOB2,FOXP1,DLL1,TBX21,ZFPM1	13/417
5_Member	GO Biological Processes	GO:1902106	negative regulation of leukocyte differentiation	-2.9129	-0.991316	3549,5914,10272,10766,30009,161882	IHH,RARA,FSTL3,TOB2,TBX21,ZFPM1	6/111
5_Member	GO Biological Processes	GO:1903707	negative regulation of hemopoiesis	-2.77672	-0.883572	3549,5914,10272,10766,30009,161882	IHH,RARA,FSTL3,TOB2,TBX21,ZFPM1	6/118
5_Member	GO Biological Processes	GO:0002761	regulation of myeloid leukocyte differentiation	-2.66765	-0.799743	4920,5914,10272,10766,27086,161882	ROR2,RARA,FSTL3,TOB2,FOXP1,ZFPM1	6/124
5_Member	GO Biological Processes	GO:0002762	negative regulation of myeloid leukocyte differentiation	-2.61398	-0.757464	5914,10272,10766,161882	RARA,FSTL3,TOB2,ZFPM1	4/53
5_Member	GO Biological Processes	GO:1902105	regulation of leukocyte differentiation	-2.61157	-0.756466	2625,3549,3662,4920,5914,10272,10766,27086,30009,161882	GATA3,IHH,IRF4,ROR2,RARA,FSTL3,TOB2,FOXP1,TBX21,ZFPM1	10/321
5_Member	GO Biological Processes	GO:0010721	negative regulation of cell development	-2.42047	-0.618065	1746,3549,3949,5802,5914,10272,10766,30009,161882	DLX2,IHH,LDLR,PTPRS,RARA,FSTL3,TOB2,TBX21,ZFPM1	9/287
6_Summary	GO Biological Processes	GO:0021602	cranial nerve morphogenesis	-7.62616	-4.7982	401,3200,3213,3232,6495,6899,7020,2625,344167,3202,579,602,4041,1746,4488,10736,55165,3784,5781,6657,7545,28514,7128,5077,11280,83715,83862	PHOX2A,HOXA3,HOXB3,HOXD3,SIX1,TBX1,TFAP2A,GATA3,FOXI3,HOXA5,NKX3-2,BCL3,LRP5,DLX2,MSX2,SIX2,CEP55,KCNQ1,PTPN11,SOX2,ZIC1,DLL1,TNFAIP3,PAX3,SCN11A,ESPN,TMEM120A	27/-
6_Member	GO Biological Processes	GO:0021602	cranial nerve morphogenesis	-7.62616	-4.7982	401,3200,3213,3232,6495,6899,7020	PHOX2A,HOXA3,HOXB3,HOXD3,SIX1,TBX1,TFAP2A	7/30
6_Member	GO Biological Processes	GO:0060017	parathyroid gland development	-6.36953	-3.68581	2625,3200,6899,344167	GATA3,HOXA3,TBX1,FOXI3	4/7
6_Member	GO Biological Processes	GO:0030878	thyroid gland development	-6.1818	-3.54962	3200,3202,3213,3232,6495,6899	HOXA3,HOXA5,HOXB3,HOXD3,SIX1,TBX1	6/30
6_Member	GO Biological Processes	GO:0021545	cranial nerve development	-5.32231	-2.80835	401,3200,3213,3232,6495,6899,7020	PHOX2A,HOXA3,HOXB3,HOXD3,SIX1,TBX1,TFAP2A	7/63
6_Member	GO Biological Processes	GO:0048534	hematopoietic or lymphoid organ development	-4.99017	-2.53019	579,602,2625,3200,4041,6495,6899,344167	NKX3-2,BCL3,GATA3,HOXA3,LRP5,SIX1,TBX1,FOXI3	8/98
6_Member	GO Biological Processes	GO:1904888	cranial skeletal system development	-4.93247	-2.50444	1746,4488,6495,6899,7020,10736,55165	DLX2,MSX2,SIX1,TBX1,TFAP2A,SIX2,CEP55	7/72
6_Member	GO Biological Processes	GO:0021783	preganglionic parasympathetic fiber development	-4.6864	-2.28659	401,6495,6899,7020	PHOX2A,SIX1,TBX1,TFAP2A	4/16
6_Member	GO Biological Processes	GO:0043583	ear development	-4.60176	-2.21433	579,2625,3784,5781,6495,6657,6899,7020,7545,10736,28514	NKX3-2,GATA3,KCNQ1,PTPN11,SIX1,SOX2,TBX1,TFAP2A,ZIC1,SIX2,DLL1	11/219
6_Member	GO Biological Processes	GO:0048486	parasympathetic nervous system development	-4.46805	-2.1128	401,6495,6899,7020	PHOX2A,SIX1,TBX1,TFAP2A	4/18
6_Member	GO Biological Processes	GO:0042474	middle ear morphogenesis	-4.27576	-1.93593	579,6495,6899,10736	NKX3-2,SIX1,TBX1,SIX2	4/20
6_Member	GO Biological Processes	GO:0042471	ear morphogenesis	-4.22406	-1.89042	579,2625,3784,6495,6899,7020,7545,10736	NKX3-2,GATA3,KCNQ1,SIX1,TBX1,TFAP2A,ZIC1,SIX2	8/125
6_Member	GO Biological Processes	GO:0002520	immune system development	-4.15979	-1.84674	579,602,2625,3200,4041,6495,6899,7128,344167	NKX3-2,BCL3,GATA3,HOXA3,LRP5,SIX1,TBX1,TNFAIP3,FOXI3	9/164
6_Member	GO Biological Processes	GO:0021675	nerve development	-4.09018	-1.79293	401,3200,3213,3232,6495,6899,7020	PHOX2A,HOXA3,HOXB3,HOXD3,SIX1,TBX1,TFAP2A	7/97
6_Member	GO Biological Processes	GO:0048701	embryonic cranial skeleton morphogenesis	-3.94608	-1.69086	1746,6495,6899,7020,10736	DLX2,SIX1,TBX1,TFAP2A,SIX2	5/45
6_Member	GO Biological Processes	GO:0048483	autonomic nervous system development	-3.89988	-1.66666	401,2625,6495,6899,7020	PHOX2A,GATA3,SIX1,TBX1,TFAP2A	5/46
6_Member	GO Biological Processes	GO:0048538	thymus development	-3.76781	-1.56122	2625,3200,6495,6899,344167	GATA3,HOXA3,SIX1,TBX1,FOXI3	5/49
6_Member	GO Biological Processes	GO:0048839	inner ear development	-3.6414	-1.4563	2625,3784,5781,6495,6657,6899,7020,7545,28514	GATA3,KCNQ1,PTPN11,SIX1,SOX2,TBX1,TFAP2A,ZIC1,DLL1	9/192
6_Member	GO Biological Processes	GO:0060037	pharyngeal system development	-3.61811	-1.44886	2625,6495,6899,344167	GATA3,SIX1,TBX1,FOXI3	4/29
6_Member	GO Biological Processes	GO:0050954	sensory perception of mechanical stimulus	-3.12853	-1.12258	3784,5077,6495,6899,7020,11280,83715,83862	KCNQ1,PAX3,SIX1,TBX1,TFAP2A,SCN11A,ESPN,TMEM120A	8/181
6_Member	GO Biological Processes	GO:0042472	inner ear morphogenesis	-3.05992	-1.08141	2625,3784,6495,6899,7020,7545	GATA3,KCNQ1,SIX1,TBX1,TFAP2A,ZIC1	6/104
6_Member	GO Biological Processes	GO:0007605	sensory perception of sound	-2.15393	-0.413335	3784,5077,6495,6899,7020,83715	KCNQ1,PAX3,SIX1,TBX1,TFAP2A,ESPN	6/158
7_Summary	GO Biological Processes	GO:0001944	vasculature development	-6.96829	-4.17813	1432,2296,3200,3213,3549,3949,4041,5154,5310,6495,6899,7481,8854,10451,11280,22899,25865,28514,54345,54922,56848,161198,344167	MAPK14,FOXC1,HOXA3,HOXB3,IHH,LDLR,LRP5,PDGFA,PKD1,SIX1,TBX1,WNT11,ALDH1A2,VAV3,SCN11A,ARHGEF15,PRKD2,DLL1,SOX18,RASIP1,SPHK2,CLEC14A,FOXI3	23/-
7_Member	GO Biological Processes	GO:0001944	vasculature development	-6.96829	-4.17813	1432,2296,3200,3213,3549,3949,4041,5154,5310,6495,6899,7481,8854,10451,11280,22899,25865,28514,54345,54922,56848,161198	MAPK14,FOXC1,HOXA3,HOXB3,IHH,LDLR,LRP5,PDGFA,PKD1,SIX1,TBX1,WNT11,ALDH1A2,VAV3,SCN11A,ARHGEF15,PRKD2,DLL1,SOX18,RASIP1,SPHK2,CLEC14A	22/543
7_Member	GO Biological Processes	GO:0001568	blood vessel development	-6.61225	-3.86784	1432,2296,3200,3213,3549,3949,4041,5154,5310,6495,6899,7481,8854,10451,11280,25865,28514,54345,54922,56848,161198	MAPK14,FOXC1,HOXA3,HOXB3,IHH,LDLR,LRP5,PDGFA,PKD1,SIX1,TBX1,WNT11,ALDH1A2,VAV3,SCN11A,PRKD2,DLL1,SOX18,RASIP1,SPHK2,CLEC14A	21/523
7_Member	GO Biological Processes	GO:0010464	regulation of mesenchymal cell proliferation	-6.00597	-3.42223	3549,4041,5154,6495,6899,7481	IHH,LRP5,PDGFA,SIX1,TBX1,WNT11	6/32
7_Member	GO Biological Processes	GO:0048514	blood vessel morphogenesis	-5.38418	-2.84389	1432,2296,3200,3213,3549,3949,4041,5154,6495,6899,7481,10451,25865,28514,54345,54922,161198	MAPK14,FOXC1,HOXA3,HOXB3,IHH,LDLR,LRP5,PDGFA,SIX1,TBX1,WNT11,VAV3,PRKD2,DLL1,SOX18,RASIP1,CLEC14A	17/429
7_Member	GO Biological Processes	GO:0002053	positive regulation of mesenchymal cell proliferation	-5.23219	-2.72558	3549,4041,5154,6495,6899	IHH,LRP5,PDGFA,SIX1,TBX1	5/25
7_Member	GO Biological Processes	GO:0001525	angiogenesis	-4.14636	-1.84128	1432,2296,3200,3213,3549,5154,6899,10451,25865,28514,54345,54922,161198	MAPK14,FOXC1,HOXA3,HOXB3,IHH,PDGFA,TBX1,VAV3,PRKD2,DLL1,SOX18,RASIP1,CLEC14A	13/336
7_Member	WikiPathways	WP2839	Hair follicle development: organogenesis - part 2 of 3	-2.32858	-0.551486	4041,5154,344167	LRP5,PDGFA,FOXI3	3/32
8_Summary	GO Biological Processes	GO:0048565	digestive tract development	-6.77448	-4.0078	579,2626,3202,3549,3784,5310,7481,8854,10736,55036,83881,6899,28514,54345,2296,5914	NKX3-2,GATA4,HOXA5,IHH,KCNQ1,PKD1,WNT11,ALDH1A2,SIX2,CCDC40,MIXL1,TBX1,DLL1,SOX18,FOXC1,RARA	16/-
8_Member	GO Biological Processes	GO:0048565	digestive tract development	-6.77448	-4.0078	579,2626,3202,3549,3784,5310,7481,8854,10736,55036,83881	NKX3-2,GATA4,HOXA5,IHH,KCNQ1,PKD1,WNT11,ALDH1A2,SIX2,CCDC40,MIXL1	11/131
8_Member	GO Biological Processes	GO:0055123	digestive system development	-6.38865	-3.6954	579,2626,3202,3549,3784,5310,7481,8854,10736,55036,83881	NKX3-2,GATA4,HOXA5,IHH,KCNQ1,PKD1,WNT11,ALDH1A2,SIX2,CCDC40,MIXL1	11/143
8_Member	GO Biological Processes	GO:0009799	specification of symmetry	-3.92239	-1.68313	579,2626,3549,6899,8854,28514,54345,55036	NKX3-2,GATA4,IHH,TBX1,ALDH1A2,DLL1,SOX18,CCDC40	8/138
8_Member	GO Biological Processes	GO:0009855	determination of bilateral symmetry	-3.92239	-1.68313	579,2626,3549,6899,8854,28514,54345,55036	NKX3-2,GATA4,IHH,TBX1,ALDH1A2,DLL1,SOX18,CCDC40	8/138
8_Member	GO Biological Processes	GO:0035050	embryonic heart tube development	-3.55518	-1.40736	2296,2626,3549,28514,54345,55036	FOXC1,GATA4,IHH,DLL1,SOX18,CCDC40	6/84
8_Member	GO Biological Processes	GO:0007368	determination of left/right symmetry	-3.28435	-1.22568	579,2626,3549,6899,28514,54345,55036	NKX3-2,GATA4,IHH,TBX1,DLL1,SOX18,CCDC40	7/131
8_Member	GO Biological Processes	GO:0001947	heart looping	-3.22228	-1.18877	2626,3549,28514,54345,55036	GATA4,IHH,DLL1,SOX18,CCDC40	5/64
8_Member	GO Biological Processes	GO:0060972	left/right pattern formation	-3.16846	-1.14833	579,2626,3549,6899,28514,54345,55036	NKX3-2,GATA4,IHH,TBX1,DLL1,SOX18,CCDC40	7/137
8_Member	GO Biological Processes	GO:0061371	determination of heart left/right asymmetry	-3.07252	-1.08208	2626,3549,28514,54345,55036	GATA4,IHH,DLL1,SOX18,CCDC40	5/69
8_Member	GO Biological Processes	GO:0003143	embryonic heart tube morphogenesis	-3.04408	-1.07419	2626,3549,28514,54345,55036	GATA4,IHH,DLL1,SOX18,CCDC40	5/70
8_Member	GO Biological Processes	GO:0031016	pancreas development	-2.98859	-1.04173	579,3549,8854,28514,55036	NKX3-2,IHH,ALDH1A2,DLL1,CCDC40	5/72
8_Member	GO Biological Processes	GO:0002065	columnar/cuboidal epithelial cell differentiation	-2.9745	-1.03115	579,2626,3202,5914,7481,28514	NKX3-2,GATA4,HOXA5,RARA,WNT11,DLL1	6/108
8_Member	GO Biological Processes	GO:0002066	columnar/cuboidal epithelial cell development	-2.95316	-1.01662	579,3202,5914,28514	NKX3-2,HOXA5,RARA,DLL1	4/43
8_Member	GO Biological Processes	GO:0048546	digestive tract morphogenesis	-2.77347	-0.88184	2626,3549,7481,10736	GATA4,IHH,WNT11,SIX2	4/48
8_Member	GO Biological Processes	GO:0060575	intestinal epithelial cell differentiation	-2.58871	-0.742306	579,2626,3202	NKX3-2,GATA4,HOXA5	3/26
9_Summary	GO Biological Processes	GO:0040007	growth	-6.18009	-3.54962	2296,2625,2626,2778,3202,3549,4488,5781,5914,6657,7074,7481,25937,28514,54892,57599,81628,127343,2515,2516,4920,5310,80000	FOXC1,GATA3,GATA4,GNAS,HOXA5,IHH,MSX2,PTPN11,RARA,SOX2,TIAM1,WNT11,WWTR1,DLL1,NCAPG2,WDR48,TSC22D4,DMBX1,ADAM2,NR5A1,ROR2,PKD1,GREB1L	23/-
9_Member	GO Biological Processes	GO:0040007	growth	-6.18009	-3.54962	2296,2625,2626,2778,3202,3549,4488,5781,5914,6657,7074,7481,25937,28514,54892,57599,81628,127343	FOXC1,GATA3,GATA4,GNAS,HOXA5,IHH,MSX2,PTPN11,RARA,SOX2,TIAM1,WNT11,WWTR1,DLL1,NCAPG2,WDR48,TSC22D4,DMBX1	18/418
9_Member	GO Biological Processes	GO:0048589	developmental growth	-6.18009	-3.54962	2296,2625,2626,2778,3202,3549,4488,5781,5914,6657,7074,7481,25937,28514,54892,57599,81628,127343	FOXC1,GATA3,GATA4,GNAS,HOXA5,IHH,MSX2,PTPN11,RARA,SOX2,TIAM1,WNT11,WWTR1,DLL1,NCAPG2,WDR48,TSC22D4,DMBX1	18/418
9_Member	GO Biological Processes	GO:0007548	sex differentiation	-3.63774	-1.45562	2296,2515,2516,2625,2626,4920,5310,5781,5914,57599,80000	FOXC1,ADAM2,NR5A1,GATA3,GATA4,ROR2,PKD1,PTPN11,RARA,WDR48,GREB1L	11/281
9_Member	GO Biological Processes	GO:0048608	reproductive structure development	-3.45801	-1.33426	2296,2515,2516,2625,2626,4920,5310,5781,5914,57599,80000	FOXC1,ADAM2,NR5A1,GATA3,GATA4,ROR2,PKD1,PTPN11,RARA,WDR48,GREB1L	11/295
9_Member	GO Biological Processes	GO:0035264	multicellular organism growth	-3.44566	-1.33219	3202,3549,5781,5914,25937,57599	HOXA5,IHH,PTPN11,RARA,WWTR1,WDR48	6/88
9_Member	GO Biological Processes	GO:0061458	reproductive system development	-3.40875	-1.30532	2296,2515,2516,2625,2626,4920,5310,5781,5914,57599,80000	FOXC1,ADAM2,NR5A1,GATA3,GATA4,ROR2,PKD1,PTPN11,RARA,WDR48,GREB1L	11/299
9_Member	GO Biological Processes	GO:0046661	male sex differentiation	-3.3074	-1.24423	2515,2516,2625,2626,4920,5914,57599,80000	ADAM2,NR5A1,GATA3,GATA4,ROR2,RARA,WDR48,GREB1L	8/170
9_Member	GO Biological Processes	GO:0008584	male gonad development	-2.3177	-0.541771	2515,2516,2625,2626,5914,57599	ADAM2,NR5A1,GATA3,GATA4,RARA,WDR48	6/146
9_Member	GO Biological Processes	GO:0046546	development of primary male sexual characteristics	-2.3034	-0.528637	2515,2516,2625,2626,5914,57599	ADAM2,NR5A1,GATA3,GATA4,RARA,WDR48	6/147
10_Summary	GO Biological Processes	GO:0060322	head development	-6.08536	-3.46316	401,1746,2296,3213,3549,5015,5649,5781,5802,5914,6656,6657,6899,6900,7545,8854,23054,23152,27086,28514,56848,57688,127343,158067,317762	PHOX2A,DLX2,FOXC1,HOXB3,IHH,OTX2,RELN,PTPN11,PTPRS,RARA,SOX1,SOX2,TBX1,CNTN2,ZIC1,ALDH1A2,NCOA6,CIC,FOXP1,DLL1,SPHK2,ZSWIM6,DMBX1,AK8,CCDC85C	25/-
10_Member	GO Biological Processes	GO:0060322	head development	-6.08536	-3.46316	401,1746,2296,3213,3549,5015,5649,5781,5802,5914,6656,6657,6899,6900,7545,8854,23054,23152,27086,28514,56848,57688,127343,158067,317762	PHOX2A,DLX2,FOXC1,HOXB3,IHH,OTX2,RELN,PTPN11,PTPRS,RARA,SOX1,SOX2,TBX1,CNTN2,ZIC1,ALDH1A2,NCOA6,CIC,FOXP1,DLL1,SPHK2,ZSWIM6,DMBX1,AK8,CCDC85C	25/765
10_Member	GO Biological Processes	GO:0007420	brain development	-5.50709	-2.94595	401,1746,2296,3213,5015,5649,5781,5802,5914,6656,6657,6900,7545,8854,23054,23152,27086,28514,56848,57688,127343,158067,317762	PHOX2A,DLX2,FOXC1,HOXB3,OTX2,RELN,PTPN11,PTPRS,RARA,SOX1,SOX2,CNTN2,ZIC1,ALDH1A2,NCOA6,CIC,FOXP1,DLL1,SPHK2,ZSWIM6,DMBX1,AK8,CCDC85C	23/717
10_Member	GO Biological Processes	GO:0030900	forebrain development	-3.34622	-1.26634	1746,5015,5649,5802,5914,6656,6657,6900,7545,8854,27086,57688,317762	DLX2,OTX2,RELN,PTPRS,RARA,SOX1,SOX2,CNTN2,ZIC1,ALDH1A2,FOXP1,ZSWIM6,CCDC85C	13/406
10_Member	GO Biological Processes	GO:0021537	telencephalon development	-2.53188	-0.702608	1746,5649,5802,5914,6900,7545,27086,57688,317762	DLX2,RELN,PTPRS,RARA,CNTN2,ZIC1,FOXP1,ZSWIM6,CCDC85C	9/276
10_Member	GO Biological Processes	GO:0021766	hippocampus development	-2.47705	-0.662058	1746,5649,5802,5914,7545	DLX2,RELN,PTPRS,RARA,ZIC1	5/94
11_Summary	GO Biological Processes	GO:0003007	heart morphogenesis	-6.05641	-3.44233	2296,2625,2626,3549,4488,6495,6899,7481,8854,28514,54345,54583,55036,161882,3784,5310,5781,5914,23054,80000,83881,463,1432,1674,3880,5077,6272,11280	FOXC1,GATA3,GATA4,IHH,MSX2,SIX1,TBX1,WNT11,ALDH1A2,DLL1,SOX18,EGLN1,CCDC40,ZFPM1,KCNQ1,PKD1,PTPN11,RARA,NCOA6,GREB1L,MIXL1,ZFHX3,MAPK14,DES,KRT19,PAX3,SORT1,SCN11A	28/-
11_Member	GO Biological Processes	GO:0003007	heart morphogenesis	-6.05641	-3.44233	2296,2625,2626,3549,4488,6495,6899,7481,8854,28514,54345,54583,55036,161882	FOXC1,GATA3,GATA4,IHH,MSX2,SIX1,TBX1,WNT11,ALDH1A2,DLL1,SOX18,EGLN1,CCDC40,ZFPM1	14/260
11_Member	GO Biological Processes	GO:0007507	heart development	-6.02004	-3.42223	2296,2625,2626,3549,3784,4488,5310,5781,5914,6495,6899,7481,8854,23054,28514,54345,54583,55036,80000,83881,161882	FOXC1,GATA3,GATA4,IHH,KCNQ1,MSX2,PKD1,PTPN11,RARA,SIX1,TBX1,WNT11,ALDH1A2,NCOA6,DLL1,SOX18,EGLN1,CCDC40,GREB1L,MIXL1,ZFPM1	21/569
11_Member	GO Biological Processes	GO:0003206	cardiac chamber morphogenesis	-4.17526	-1.85817	2296,2625,2626,4488,6899,7481,54583,161882	FOXC1,GATA3,GATA4,MSX2,TBX1,WNT11,EGLN1,ZFPM1	8/127
11_Member	GO Biological Processes	GO:0003205	cardiac chamber development	-4.07928	-1.79024	2296,2625,2626,4488,6899,7481,54583,80000,161882	FOXC1,GATA3,GATA4,MSX2,TBX1,WNT11,EGLN1,GREB1L,ZFPM1	9/168
11_Member	GO Biological Processes	GO:0060411	cardiac septum morphogenesis	-3.9242	-1.68313	2626,4488,6899,7481,54583,161882	GATA4,MSX2,TBX1,WNT11,EGLN1,ZFPM1	6/72
11_Member	GO Biological Processes	GO:0003279	cardiac septum development	-3.79674	-1.58079	2625,2626,4488,6899,7481,54583,161882	GATA3,GATA4,MSX2,TBX1,WNT11,EGLN1,ZFPM1	7/108
11_Member	GO Biological Processes	GO:0003231	cardiac ventricle development	-3.36527	-1.27408	2296,2625,2626,7481,54583,80000,161882	FOXC1,GATA3,GATA4,WNT11,EGLN1,GREB1L,ZFPM1	7/127
11_Member	GO Biological Processes	GO:0061061	muscle structure development	-3.34987	-1.26634	463,1432,1674,2296,2626,3880,5077,5914,6272,6495,6899,11280,28514,54583,161882	ZFHX3,MAPK14,DES,FOXC1,GATA4,KRT19,PAX3,RARA,SORT1,SIX1,TBX1,SCN11A,DLL1,EGLN1,ZFPM1	15/514
11_Member	GO Biological Processes	GO:0007517	muscle organ development	-3.27773	-1.2213	463,1432,1674,2296,5077,6495,6899,11280,28514,54583,161882	ZFHX3,MAPK14,DES,FOXC1,PAX3,SIX1,TBX1,SCN11A,DLL1,EGLN1,ZFPM1	11/310
11_Member	GO Biological Processes	GO:0035265	organ growth	-3.0382	-1.07194	2296,2626,4488,5781,5914,28514	FOXC1,GATA4,MSX2,PTPN11,RARA,DLL1	6/105
11_Member	GO Biological Processes	GO:0060537	muscle tissue development	-2.94042	-1.00557	1432,2296,2626,3549,4488,5914,6495,8854,28514,54583,161882	MAPK14,FOXC1,GATA4,IHH,MSX2,RARA,SIX1,ALDH1A2,DLL1,EGLN1,ZFPM1	11/341
11_Member	GO Biological Processes	GO:0003281	ventricular septum development	-2.93488	-1.00338	2625,2626,7481,54583,161882	GATA3,GATA4,WNT11,EGLN1,ZFPM1	5/74
11_Member	GO Biological Processes	GO:0003283	atrial septum development	-2.74525	-0.856658	2626,7481,161882	GATA4,WNT11,ZFPM1	3/23
11_Member	GO Biological Processes	GO:0048738	cardiac muscle tissue development	-2.33634	-0.552162	2296,2626,4488,5914,8854,54583,161882	FOXC1,GATA4,MSX2,RARA,ALDH1A2,EGLN1,ZFPM1	7/192
11_Member	GO Biological Processes	GO:0014706	striated muscle tissue development	-2.2645	-0.497808	2296,2626,4488,5914,8854,54583,161882	FOXC1,GATA4,MSX2,RARA,ALDH1A2,EGLN1,ZFPM1	7/198
11_Member	GO Biological Processes	GO:0003230	cardiac atrium development	-2.15058	-0.413335	2626,7481,161882	GATA4,WNT11,ZFPM1	3/37
11_Member	GO Biological Processes	GO:0060415	muscle tissue morphogenesis	-2.09497	-0.370782	2296,6899,54583,161882	FOXC1,TBX1,EGLN1,ZFPM1	4/74
12_Summary	GO Biological Processes	GO:0061037	negative regulation of cartilage development	-6.00597	-3.42223	579,3549,4054,5781,5914,7481,10736,1432,7020,10766,4488	NKX3-2,IHH,LTBP3,PTPN11,RARA,WNT11,SIX2,MAPK14,TFAP2A,TOB2,MSX2	11/-
12_Member	GO Biological Processes	GO:0061037	negative regulation of cartilage development	-6.00597	-3.42223	579,3549,4054,5781,5914,7481	NKX3-2,IHH,LTBP3,PTPN11,RARA,WNT11	6/32
12_Member	GO Biological Processes	GO:0061035	regulation of cartilage development	-4.93247	-2.50444	579,3549,4054,5781,5914,7481,10736	NKX3-2,IHH,LTBP3,PTPN11,RARA,WNT11,SIX2	7/72
12_Member	GO Biological Processes	GO:0032331	negative regulation of chondrocyte differentiation	-3.87716	-1.64796	579,3549,4054,5781	NKX3-2,IHH,LTBP3,PTPN11	4/25
12_Member	GO Biological Processes	GO:0032330	regulation of chondrocyte differentiation	-3.60535	-1.44886	579,3549,4054,5781,10736	NKX3-2,IHH,LTBP3,PTPN11,SIX2	5/53
12_Member	GO Biological Processes	GO:0030278	regulation of ossification	-2.72135	-0.837281	1432,4054,5781,7020,10736,10766	MAPK14,LTBP3,PTPN11,TFAP2A,SIX2,TOB2	6/121
12_Member	GO Biological Processes	GO:0002062	chondrocyte differentiation	-2.68973	-0.818933	1432,3549,4054,4488,10736	MAPK14,IHH,LTBP3,MSX2,SIX2	5/84
13_Summary	WikiPathways	WP2853	Endoderm differentiation	-5.45751	-2.90343	2626,3227,5015,5077,6657,10451,23373,30009,54892,83881,1432,4920,6656,2296,2625,6899,28514,3549	GATA4,HOXC11,OTX2,PAX3,SOX2,VAV3,CRTC1,TBX21,NCAPG2,MIXL1,MAPK14,ROR2,SOX1,FOXC1,GATA3,TBX1,DLL1,IHH	18/-
13_Member	WikiPathways	WP2853	Endoderm differentiation	-5.45751	-2.90343	2626,3227,5015,5077,6657,10451,23373,30009,54892,83881	GATA4,HOXC11,OTX2,PAX3,SOX2,VAV3,CRTC1,TBX21,NCAPG2,MIXL1	10/144
13_Member	WikiPathways	WP2406	Cardiac progenitor differentiation	-4.68367	-2.28659	1432,2626,4920,6656,6657,83881	MAPK14,GATA4,ROR2,SOX1,SOX2,MIXL1	6/53
13_Member	WikiPathways	WP2857	Mesodermal commitment pathway	-4.37201	-2.02118	2296,2625,6657,6899,10451,23373,28514,54892,83881	FOXC1,GATA3,SOX2,TBX1,VAV3,CRTC1,DLL1,NCAPG2,MIXL1	9/154
13_Member	Reactome Gene Sets	R-HSA-9758941	Gastrulation	-3.17242	-1.14833	2296,2626,3549,6657,28514,83881	FOXC1,GATA4,IHH,SOX2,DLL1,MIXL1	6/99
14_Summary	GO Biological Processes	GO:0007423	sensory organ development	-5.35091	-2.82398	579,2296,2625,3549,3784,4041,4774,5781,5914,6495,6656,6657,6899,7020,7545,8854,10736,22899,28514,55714,1432,2778,4054,4488,27086,3227,80144,3200	NKX3-2,FOXC1,GATA3,IHH,KCNQ1,LRP5,NFIA,PTPN11,RARA,SIX1,SOX1,SOX2,TBX1,TFAP2A,ZIC1,ALDH1A2,SIX2,ARHGEF15,DLL1,TENM3,MAPK14,GNAS,LTBP3,MSX2,FOXP1,HOXC11,FRAS1,HOXA3	28/-
14_Member	GO Biological Processes	GO:0007423	sensory organ development	-5.35091	-2.82398	579,2296,2625,3549,3784,4041,4774,5781,5914,6495,6656,6657,6899,7020,7545,8854,10736,22899,28514,55714	NKX3-2,FOXC1,GATA3,IHH,KCNQ1,LRP5,NFIA,PTPN11,RARA,SIX1,SOX1,SOX2,TBX1,TFAP2A,ZIC1,ALDH1A2,SIX2,ARHGEF15,DLL1,TENM3	20/577
14_Member	GO Biological Processes	GO:0090596	sensory organ morphogenesis	-5.06735	-2.59012	579,2625,3549,3784,4041,6495,6656,6899,7020,7545,10736,28514,55714	NKX3-2,GATA3,IHH,KCNQ1,LRP5,SIX1,SOX1,TBX1,TFAP2A,ZIC1,SIX2,DLL1,TENM3	13/274
14_Member	GO Biological Processes	GO:0060348	bone development	-4.31028	-1.96381	1432,2296,2778,3549,4041,4054,4488,5914,7020,27086	MAPK14,FOXC1,GNAS,IHH,LRP5,LTBP3,MSX2,RARA,TFAP2A,FOXP1	10/195
14_Member	GO Biological Processes	GO:0060349	bone morphogenesis	-4.0064	-1.73548	2296,3549,4041,4054,4488,5914,7020	FOXC1,IHH,LRP5,LTBP3,MSX2,RARA,TFAP2A	7/100
14_Member	GO Biological Processes	GO:0048736	appendage development	-3.81509	-1.59572	3227,3549,4041,4488,4774,5914,7020,8854,80144	HOXC11,IHH,LRP5,MSX2,NFIA,RARA,TFAP2A,ALDH1A2,FRAS1	9/182
14_Member	GO Biological Processes	GO:0060173	limb development	-3.81509	-1.59572	3227,3549,4041,4488,4774,5914,7020,8854,80144	HOXC11,IHH,LRP5,MSX2,NFIA,RARA,TFAP2A,ALDH1A2,FRAS1	9/182
14_Member	GO Biological Processes	GO:0035107	appendage morphogenesis	-3.75332	-1.55298	3227,3549,4041,4488,4774,7020,8854,80144	HOXC11,IHH,LRP5,MSX2,NFIA,TFAP2A,ALDH1A2,FRAS1	8/146
14_Member	GO Biological Processes	GO:0035108	limb morphogenesis	-3.75332	-1.55298	3227,3549,4041,4488,4774,7020,8854,80144	HOXC11,IHH,LRP5,MSX2,NFIA,TFAP2A,ALDH1A2,FRAS1	8/146
14_Member	GO Biological Processes	GO:0001654	eye development	-3.63059	-1.45144	2296,2625,3549,4041,4774,5914,6656,6657,7020,8854,22899,28514,55714	FOXC1,GATA3,IHH,LRP5,NFIA,RARA,SOX1,SOX2,TFAP2A,ALDH1A2,ARHGEF15,DLL1,TENM3	13/379
14_Member	GO Biological Processes	GO:0150063	visual system development	-3.5867	-1.43611	2296,2625,3549,4041,4774,5914,6656,6657,7020,8854,22899,28514,55714	FOXC1,GATA3,IHH,LRP5,NFIA,RARA,SOX1,SOX2,TFAP2A,ALDH1A2,ARHGEF15,DLL1,TENM3	13/383
14_Member	GO Biological Processes	GO:0043010	camera-type eye development	-3.58668	-1.43611	2296,2625,3549,4041,4774,5914,6656,7020,8854,22899,28514,55714	FOXC1,GATA3,IHH,LRP5,NFIA,RARA,SOX1,TFAP2A,ALDH1A2,ARHGEF15,DLL1,TENM3	12/333
14_Member	GO Biological Processes	GO:0048880	sensory system development	-3.52205	-1.3797	2296,2625,3549,4041,4774,5914,6656,6657,7020,8854,22899,28514,55714	FOXC1,GATA3,IHH,LRP5,NFIA,RARA,SOX1,SOX2,TFAP2A,ALDH1A2,ARHGEF15,DLL1,TENM3	13/389
14_Member	GO Biological Processes	GO:0030326	embryonic limb morphogenesis	-3.51462	-1.37928	3227,3549,4041,4488,7020,8854,80144	HOXC11,IHH,LRP5,MSX2,TFAP2A,ALDH1A2,FRAS1	7/120
14_Member	GO Biological Processes	GO:0035113	embryonic appendage morphogenesis	-3.51462	-1.37928	3227,3549,4041,4488,7020,8854,80144	HOXC11,IHH,LRP5,MSX2,TFAP2A,ALDH1A2,FRAS1	7/120
14_Member	GO Biological Processes	GO:0031076	embryonic camera-type eye development	-3.20296	-1.17456	3549,5914,7020,8854	IHH,RARA,TFAP2A,ALDH1A2	4/37
14_Member	GO Biological Processes	GO:0048593	camera-type eye morphogenesis	-2.51573	-0.689085	3549,4041,6656,7020,28514,55714	IHH,LRP5,SOX1,TFAP2A,DLL1,TENM3	6/133
14_Member	GO Biological Processes	GO:0042733	embryonic digit morphogenesis	-2.49837	-0.677585	3227,3549,4041,4488	HOXC11,IHH,LRP5,MSX2	4/57
14_Member	GO Biological Processes	GO:0060042	retina morphogenesis in camera-type eye	-2.29308	-0.519484	3549,4041,7020,28514	IHH,LRP5,TFAP2A,DLL1	4/65
14_Member	GO Biological Processes	GO:0035115	embryonic forelimb morphogenesis	-2.29058	-0.519298	4488,7020,8854	MSX2,TFAP2A,ALDH1A2	3/33
14_Member	GO Biological Processes	GO:0048771	tissue remodeling	-2.25534	-0.490581	2296,3200,3549,4041,4054	FOXC1,HOXA3,IHH,LRP5,LTBP3	5/106
14_Member	GO Biological Processes	GO:0060041	retina development in camera-type eye	-2.20668	-0.456807	3549,4041,4774,7020,22899,28514	IHH,LRP5,NFIA,TFAP2A,ARHGEF15,DLL1	6/154
14_Member	GO Biological Processes	GO:0048592	eye morphogenesis	-2.1282	-0.396626	3549,4041,6656,7020,28514,55714	IHH,LRP5,SOX1,TFAP2A,DLL1,TENM3	6/160
14_Member	GO Biological Processes	GO:0035136	forelimb morphogenesis	-2.02676	-0.328647	4488,7020,8854	MSX2,TFAP2A,ALDH1A2	3/41
15_Summary	GO Biological Processes	GO:0021615	glossopharyngeal nerve morphogenesis	-5.32633	-2.80835	3200,3213,3232,3201,3231,5914,23054	HOXA3,HOXB3,HOXD3,HOXA4,HOXD1,RARA,NCOA6	7/-
15_Member	GO Biological Processes	GO:0021615	glossopharyngeal nerve morphogenesis	-5.32633	-2.80835	3200,3213,3232	HOXA3,HOXB3,HOXD3	3/4
15_Member	GO Biological Processes	GO:0021563	glossopharyngeal nerve development	-4.93183	-2.50444	3200,3213,3232	HOXA3,HOXB3,HOXD3	3/5
15_Member	Reactome Gene Sets	R-HSA-5617472	Activation of anterior HOX genes in hindbrain development during early embryogenesis	-3.49265	-1.36628	3200,3201,3213,3231,3232,5914,23054	HOXA3,HOXA4,HOXB3,HOXD1,HOXD3,RARA,NCOA6	7/121
15_Member	Reactome Gene Sets	R-HSA-5619507	Activation of HOX genes during differentiation	-3.49265	-1.36628	3200,3201,3213,3231,3232,5914,23054	HOXA3,HOXA4,HOXB3,HOXD1,HOXD3,RARA,NCOA6	7/121
16_Summary	GO Biological Processes	GO:0002294	CD4-positive, alpha-beta T cell differentiation involved in immune response	-5.22079	-2.72558	602,2625,3662,27086,30009,161882,5914,56848,28999,7128,25865,28514,1432,3549,11280	BCL3,GATA3,IRF4,FOXP1,TBX21,ZFPM1,RARA,SPHK2,KLF15,TNFAIP3,PRKD2,DLL1,MAPK14,IHH,SCN11A	15/-
16_Member	GO Biological Processes	GO:0002294	CD4-positive, alpha-beta T cell differentiation involved in immune response	-5.22079	-2.72558	602,2625,3662,27086,30009,161882	BCL3,GATA3,IRF4,FOXP1,TBX21,ZFPM1	6/43
16_Member	GO Biological Processes	GO:0042093	T-helper cell differentiation	-5.22079	-2.72558	602,2625,3662,27086,30009,161882	BCL3,GATA3,IRF4,FOXP1,TBX21,ZFPM1	6/43
16_Member	GO Biological Processes	GO:0002287	alpha-beta T cell activation involved in immune response	-5.161	-2.67785	602,2625,3662,27086,30009,161882	BCL3,GATA3,IRF4,FOXP1,TBX21,ZFPM1	6/44
16_Member	GO Biological Processes	GO:0002293	alpha-beta T cell differentiation involved in immune response	-5.161	-2.67785	602,2625,3662,27086,30009,161882	BCL3,GATA3,IRF4,FOXP1,TBX21,ZFPM1	6/44
16_Member	GO Biological Processes	GO:0032736	positive regulation of interleukin-13 production	-4.93874	-2.50444	2625,3662,5914,56848	GATA3,IRF4,RARA,SPHK2	4/14
16_Member	GO Biological Processes	GO:0002292	T cell differentiation involved in immune response	-4.93634	-2.50444	602,2625,3662,27086,30009,161882	BCL3,GATA3,IRF4,FOXP1,TBX21,ZFPM1	6/48
16_Member	GO Biological Processes	GO:0043367	CD4-positive, alpha-beta T cell differentiation	-4.59009	-2.20741	602,2625,3662,27086,30009,161882	BCL3,GATA3,IRF4,FOXP1,TBX21,ZFPM1	6/55
16_Member	GO Biological Processes	GO:0032656	regulation of interleukin-13 production	-4.18763	-1.86647	2625,3662,5914,56848	GATA3,IRF4,RARA,SPHK2	4/21
16_Member	GO Biological Processes	GO:0035710	CD4-positive, alpha-beta T cell activation	-4.06333	-1.78132	602,2625,3662,27086,30009,161882	BCL3,GATA3,IRF4,FOXP1,TBX21,ZFPM1	6/68
16_Member	GO Biological Processes	GO:0046632	alpha-beta T cell differentiation	-3.79373	-1.58079	602,2625,3662,27086,30009,161882	BCL3,GATA3,IRF4,FOXP1,TBX21,ZFPM1	6/76
16_Member	GO Biological Processes	GO:0002286	T cell activation involved in immune response	-3.61225	-1.44886	602,2625,3662,27086,30009,161882	BCL3,GATA3,IRF4,FOXP1,TBX21,ZFPM1	6/82
16_Member	WikiPathways	WP4149	White fat cell differentiation	-3.44886	-1.33284	2625,3662,5914,28999	GATA3,IRF4,RARA,KLF15	4/32
16_Member	GO Biological Processes	GO:0002295	T-helper cell lineage commitment	-3.40162	-1.30066	3662,30009,161882	IRF4,TBX21,ZFPM1	3/14
16_Member	GO Biological Processes	GO:0032673	regulation of interleukin-4 production	-3.29656	-1.23565	2625,3662,5914,161882	GATA3,IRF4,RARA,ZFPM1	4/35
16_Member	GO Biological Processes	GO:0032663	regulation of interleukin-2 production	-3.25386	-1.20553	2625,3662,7128,25865,30009	GATA3,IRF4,TNFAIP3,PRKD2,TBX21	5/63
16_Member	GO Biological Processes	GO:0002285	lymphocyte activation involved in immune response	-3.16846	-1.14833	602,2625,3662,27086,28514,30009,161882	BCL3,GATA3,IRF4,FOXP1,DLL1,TBX21,ZFPM1	7/137
16_Member	GO Biological Processes	GO:0043373	CD4-positive, alpha-beta T cell lineage commitment	-3.14048	-1.12644	3662,30009,161882	IRF4,TBX21,ZFPM1	3/17
16_Member	WikiPathways	WP5130	Th17 cell differentiation pathway	-3.04408	-1.07419	1432,2625,3662,5914,30009	MAPK14,GATA3,IRF4,RARA,TBX21	5/70
16_Member	GO Biological Processes	GO:0046631	alpha-beta T cell activation	-3.0382	-1.07194	602,2625,3662,27086,30009,161882	BCL3,GATA3,IRF4,FOXP1,TBX21,ZFPM1	6/105
16_Member	GO Biological Processes	GO:0002363	alpha-beta T cell lineage commitment	-2.99349	-1.04322	3662,30009,161882	IRF4,TBX21,ZFPM1	3/19
16_Member	GO Biological Processes	GO:0045622	regulation of T-helper cell differentiation	-2.95316	-1.01662	2625,3662,5914,30009	GATA3,IRF4,RARA,TBX21	4/43
16_Member	GO Biological Processes	GO:0046637	regulation of alpha-beta T cell differentiation	-2.93488	-1.00338	2625,3549,3662,5914,30009	GATA3,IHH,IRF4,RARA,TBX21	5/74
16_Member	GO Biological Processes	GO:0043369	CD4-positive or CD8-positive, alpha-beta T cell lineage commitment	-2.92633	-0.999813	3662,30009,161882	IRF4,TBX21,ZFPM1	3/20
16_Member	GO Biological Processes	GO:0045058	T cell selection	-2.87856	-0.961846	2625,3662,30009,161882	GATA3,IRF4,TBX21,ZFPM1	4/45
16_Member	GO Biological Processes	GO:0002366	leukocyte activation involved in immune response	-2.83636	-0.929222	602,2625,3662,11280,27086,28514,30009,161882	BCL3,GATA3,IRF4,SCN11A,FOXP1,DLL1,TBX21,ZFPM1	8/201
16_Member	GO Biological Processes	GO:0002263	cell activation involved in immune response	-2.78243	-0.886343	602,2625,3662,11280,27086,28514,30009,161882	BCL3,GATA3,IRF4,SCN11A,FOXP1,DLL1,TBX21,ZFPM1	8/205
16_Member	GO Biological Processes	GO:0002360	T cell lineage commitment	-2.58871	-0.742306	3662,30009,161882	IRF4,TBX21,ZFPM1	3/26
16_Member	GO Biological Processes	GO:0032753	positive regulation of interleukin-4 production	-2.54096	-0.71036	2625,3662,5914	GATA3,IRF4,RARA	3/27
16_Member	GO Biological Processes	GO:0043370	regulation of CD4-positive, alpha-beta T cell differentiation	-2.52637	-0.698415	2625,3662,5914,30009	GATA3,IRF4,RARA,TBX21	4/56
16_Member	GO Biological Processes	GO:0032703	negative regulation of interleukin-2 production	-2.49514	-0.677585	2625,7128,30009	GATA3,TNFAIP3,TBX21	3/28
16_Member	GO Biological Processes	GO:0043368	positive T cell selection	-2.32858	-0.551486	3662,30009,161882	IRF4,TBX21,ZFPM1	3/32
16_Member	GO Biological Processes	GO:0002828	regulation of type 2 immune response	-2.25385	-0.490581	2625,5914,30009	GATA3,RARA,TBX21	3/34
16_Member	KEGG Pathway	hsa04659	Th17 cell differentiation	-2.22138	-0.466243	1432,2625,3662,5914,30009	MAPK14,GATA3,IRF4,RARA,TBX21	5/108
16_Member	GO Biological Processes	GO:0046634	regulation of alpha-beta T cell activation	-2.09297	-0.370782	2625,3549,3662,5914,30009	GATA3,IHH,IRF4,RARA,TBX21	5/116
16_Member	GO Biological Processes	GO:2000514	regulation of CD4-positive, alpha-beta T cell activation	-2.01593	-0.324602	2625,3662,5914,30009	GATA3,IRF4,RARA,TBX21	4/78
17_Summary	GO Biological Processes	GO:0001945	lymph vessel development	-5.05806	-2.58665	2296,5310,6899,54345,161198,1825,2625,3549,3880,54583,54892,92521	FOXC1,PKD1,TBX1,SOX18,CLEC14A,DSC3,GATA3,IHH,KRT19,EGLN1,NCAPG2,SPECC1	12/-
17_Member	GO Biological Processes	GO:0001945	lymph vessel development	-5.05806	-2.58665	2296,5310,6899,54345,161198	FOXC1,PKD1,TBX1,SOX18,CLEC14A	5/27
17_Member	GO Biological Processes	GO:0036303	lymph vessel morphogenesis	-3.06471	-1.08141	5310,54345,161198	PKD1,SOX18,CLEC14A	3/18
17_Member	GO Biological Processes	GO:0001701	in utero embryonic development	-2.05922	-0.351385	1825,2296,2625,3549,3880,5310,54345,54583,54892,92521	DSC3,FOXC1,GATA3,IHH,KRT19,PKD1,SOX18,EGLN1,NCAPG2,SPECC1	10/386
18_Summary	GO Biological Processes	GO:0045664	regulation of neuron differentiation	-5.00985	-2.54419	463,1746,3232,5649,5914,6495,6657,6900,7074,28514,54897,4774,4920,5781,28999,80045	ZFHX3,DLX2,HOXD3,RELN,RARA,SIX1,SOX2,CNTN2,TIAM1,DLL1,CASZ1,NFIA,ROR2,PTPN11,KLF15,GPR157	16/-
18_Member	GO Biological Processes	GO:0045664	regulation of neuron differentiation	-5.00985	-2.54419	463,1746,3232,5649,5914,6495,6657,6900,7074,28514,54897	ZFHX3,DLX2,HOXD3,RELN,RARA,SIX1,SOX2,CNTN2,TIAM1,DLL1,CASZ1	11/198
18_Member	GO Biological Processes	GO:0010001	glial cell differentiation	-4.07601	-1.79024	1746,4774,4920,5649,5781,6657,6900,28514,28999,80045	DLX2,NFIA,ROR2,RELN,PTPN11,SOX2,CNTN2,DLL1,KLF15,GPR157	10/208
18_Member	GO Biological Processes	GO:0042063	gliogenesis	-3.24562	-1.20234	1746,4774,4920,5649,5781,6657,6900,28514,28999,80045	DLX2,NFIA,ROR2,RELN,PTPN11,SOX2,CNTN2,DLL1,KLF15,GPR157	10/264
18_Member	GO Biological Processes	GO:0045665	negative regulation of neuron differentiation	-2.11553	-0.389197	1746,6657,6900,28514	DLX2,SOX2,CNTN2,DLL1	4/73
19_Summary	GO Biological Processes	GO:0070848	response to growth factor	-4.89754	-2.47535	463,1432,2081,2248,2296,2625,4054,4488,4641,4774,5781,6272,6657,6899,9592,25805,25865,152831,2888,4920,5154,7074,161198	ZFHX3,MAPK14,ERN1,FGF3,FOXC1,GATA3,LTBP3,MSX2,MYO1C,NFIA,PTPN11,SORT1,SOX2,TBX1,IER2,BAMBI,PRKD2,KLB,GRB14,ROR2,PDGFA,TIAM1,CLEC14A	23/-
19_Member	GO Biological Processes	GO:0070848	response to growth factor	-4.89754	-2.47535	463,1432,2081,2248,2296,2625,4054,4488,4641,4774,5781,6272,6657,6899,9592,25805,25865,152831	ZFHX3,MAPK14,ERN1,FGF3,FOXC1,GATA3,LTBP3,MSX2,MYO1C,NFIA,PTPN11,SORT1,SOX2,TBX1,IER2,BAMBI,PRKD2,KLB	18/517
19_Member	GO Biological Processes	GO:0035924	cellular response to vascular endothelial growth factor stimulus	-3.76781	-1.56122	1432,2081,2296,4641,25865	MAPK14,ERN1,FOXC1,MYO1C,PRKD2	5/49
19_Member	GO Biological Processes	GO:0071363	cellular response to growth factor stimulus	-3.605	-1.44886	1432,2081,2248,2296,2625,4054,4488,4641,4774,5781,6272,6899,25805,25865,152831	MAPK14,ERN1,FGF3,FOXC1,GATA3,LTBP3,MSX2,MYO1C,NFIA,PTPN11,SORT1,TBX1,BAMBI,PRKD2,KLB	15/486
19_Member	GO Biological Processes	GO:0007167	enzyme-linked receptor protein signaling pathway	-3.44313	-1.33219	1432,2248,2296,2888,4054,4488,4641,4774,4920,5154,5781,6272,7074,25805,25865,152831,161198	MAPK14,FGF3,FOXC1,GRB14,LTBP3,MSX2,MYO1C,NFIA,ROR2,PDGFA,PTPN11,SORT1,TIAM1,BAMBI,PRKD2,KLB,CLEC14A	17/616
19_Member	GO Biological Processes	GO:0048010	vascular endothelial growth factor receptor signaling pathway	-3.34564	-1.26634	1432,2296,25865,161198	MAPK14,FOXC1,PRKD2,CLEC14A	4/34
19_Member	GO Biological Processes	GO:0007169	transmembrane receptor protein tyrosine kinase signaling pathway	-3.24758	-1.20234	1432,2248,2296,2888,4641,4920,5154,5781,6272,7074,25865,152831,161198	MAPK14,FGF3,FOXC1,GRB14,MYO1C,ROR2,PDGFA,PTPN11,SORT1,TIAM1,PRKD2,KLB,CLEC14A	13/416
19_Member	GO Biological Processes	GO:0038084	vascular endothelial growth factor signaling pathway	-2.69066	-0.818933	2296,4641,25865	FOXC1,MYO1C,PRKD2	3/24
20_Summary	GO Biological Processes	GO:0001503	ossification	-4.86924	-2.45219	1432,2296,3549,4041,4054,4488,4920,6272,6657,7481,9562,10272,25937,2248,28514,390992,2297,2625,3090,5310,7041,7074,10297,219287,7128,25805,28999,463,3231	MAPK14,FOXC1,IHH,LRP5,LTBP3,MSX2,ROR2,SORT1,SOX2,WNT11,MINPP1,FSTL3,WWTR1,FGF3,DLL1,HES3,FOXD1,GATA3,HIC1,PKD1,TGFB1I1,TIAM1,APC2,AMER2,TNFAIP3,BAMBI,KLF15,ZFHX3,HOXD1	29/-
20_Member	GO Biological Processes	GO:0001503	ossification	-4.86924	-2.45219	1432,2296,3549,4041,4054,4488,4920,6272,6657,7481,9562,10272,25937	MAPK14,FOXC1,IHH,LRP5,LTBP3,MSX2,ROR2,SORT1,SOX2,WNT11,MINPP1,FSTL3,WWTR1	13/286
20_Member	WikiPathways	WP4787	Osteoblast differentiation and related diseases	-3.53681	-1.39174	1432,2248,3549,4041,7481,28514,390992	MAPK14,FGF3,IHH,LRP5,WNT11,DLL1,HES3	7/119
20_Member	GO Biological Processes	GO:0001649	osteoblast differentiation	-3.09462	-1.09646	1432,3549,4041,4488,6657,7481,25937	MAPK14,IHH,LRP5,MSX2,SOX2,WNT11,WWTR1	7/141
20_Member	GO Biological Processes	GO:0016055	Wnt signaling pathway	-3.06176	-1.08141	2297,2625,3090,4041,5310,7041,7074,7481,10297,219287	FOXD1,GATA3,HIC1,LRP5,PKD1,TGFB1I1,TIAM1,WNT11,APC2,AMER2	10/279
20_Member	GO Biological Processes	GO:0198738	cell-cell signaling by wnt	-3.06176	-1.08141	2297,2625,3090,4041,5310,7041,7074,7481,10297,219287	FOXD1,GATA3,HIC1,LRP5,PKD1,TGFB1I1,TIAM1,WNT11,APC2,AMER2	10/279
20_Member	GO Biological Processes	GO:0030111	regulation of Wnt signaling pathway	-2.97117	-1.02953	1432,3090,6657,7074,7128,7481,10297,25805,25937,28999,219287	MAPK14,HIC1,SOX2,TIAM1,TNFAIP3,WNT11,APC2,BAMBI,WWTR1,KLF15,AMER2	11/338
20_Member	GO Biological Processes	GO:0030178	negative regulation of Wnt signaling pathway	-2.58492	-0.740879	1432,3090,6657,7481,10297,25937,219287	MAPK14,HIC1,SOX2,WNT11,APC2,WWTR1,AMER2	7/173
20_Member	GO Biological Processes	GO:0090090	negative regulation of canonical Wnt signaling pathway	-2.4062	-0.608733	1432,6657,7481,10297,25937,219287	MAPK14,SOX2,WNT11,APC2,WWTR1,AMER2	6/140
20_Member	KEGG Pathway	hsa04550	Signaling pathways regulating pluripotency of stem cells	-2.36136	-0.572395	463,1432,3231,6657,7481,10297	ZFHX3,MAPK14,HOXD1,SOX2,WNT11,APC2	6/143

## Sheet: Table 8
Overlap Clark et al. (2020) 5mC					Clark et al. (2020)
Clark - 5mC		chr	start	end	strand	pvalue	qvalue	meth.diff	prom	exon	intron	CpGi	shores	target.row	dist.to.feature	feature.name	feature.strand	Gene.name
SCYL3		chr1	169893698	169893698	+	4.39905e-07	0.00271263	2.61612	1	0	1	1	0	30	255	ENST00000367771	-	SCYL3
NEBL		chr10	21174181	21174181	-	3.82299e-05	0.0272578	2.01106	1	1	1	1	0	38	7	ENST00000417816	-	NEBL
SORBS1		chr10	95572716	95572716	-	0.000107831	0.0475496	5.33323	0	0	0	0	0	51	-11303	ENST00000306402	-	SORBS1
KCNIP2		chr10	101841453	101841453	+	6.82199e-05	0.0386271	-2.9838	0	0	1	1	0	54	-1582	ENST00000348850	-	KCNIP2
PRKCH		chr14	61348114	61348114	-	2.19e-05	0.0215231	-9.78688	1	0	1	0	0	119	225	ENST00000553265	+	PRKCH
SUPT6H		chr17	28662393	28662393	+	2.05973e-05	0.0206922	2.01682	1	0	1	0	1	172	197	ENST00000347486	+	SUPT6H
ASIC2		chr17	33291682	33291682	+	3.81402e-05	0.0272121	2.91971	1	1	1	1	0	174	-242	ENST00000448983	-	ASIC2
KEAP1		chr19	10503028	10503028	-	1.33182e-09	0.000141823	3.87597	1	0	1	1	0	201	-133	ENST00000393623	-	KEAP1
TEX101		chr19	43408409	43408409	+	7.76594e-05	0.0414344	-7.23709	0	0	1	1	0	213	-6479	ENST00000601707	+	TEX101
RUVBL2		chr19	48993444	48993444	+	5.04969e-08	0.000838664	2.07972	1	0	0	1	0	219	-4	ENST00000595090	+	RUVBL2
PXDN		chr2	1715215	1715215	+	3.27835e-05	0.0255989	5.98104	0	0	1	0	0	224	-22646	ENST00000447941	-	PXDN
EMILIN3		chr20	41366122	41366122	-	7.78372e-05	0.0414998	-2.23779	1	0	1	1	0	264	706	ENST00000332312	-	EMILIN3
		chr20	41366628	41366628	-	5.46808e-05	0.033877	2.2474	1	1	0	1	0	265	200	ENST00000332312	-	EMILIN3
MEGF10		chr5	127290945	127290945	-	1.62966e-05	0.0180328	2.12941	1	1	0	1	0	333	88	ENST00000274473	+	MEGF10
NEK6		chr9	124258588	124258588	-	1.58753e-06	0.00539192	2.00803	1	0	1	0	1	398	329	ENST00000454453	+	NEK6

## Sheet: Table 9
Overlap Clark et al. (2020) 5hmC
		chr	start	end	strand	pvalue	qvalue	meth.diff	prom	exon	intron	CpGi	shores	target.row	dist.to.feature	feature.name	feature.strand	Gene.name
CCDC40		chr17	80037241	80037241	-	3.78387e-05	0.0287633	-2.80066	1	0	1	1	0	145	566	ENST00000576241	+	CCDC40
DPF1		chr19	38217564	38217564	-	5.69891e-06	0.0118712	-3.22321	1	1	1	0	0	166	89	ENST00000472656	-	DPF1
FOXP1		chr3	71429122	71429122	+	6.54556e-06	0.0126169	4.87383	0	0	1	0	0	246	64434	ENST00000327590	-	FOXP1
TIAM1		chr21	31557743	31557743	+	4.20326e-07	0.00340548	-2.04819	0	0	1	1	0	226	1235	ENST00000286827	-	TIAM1
RADIL		chr7	4883707	4883707	+	1.89702e-05	0.0213437	-3.3737	1	1	0	1	0	315	13	ENST00000399583	-	RADIL
SLC12A8		chr3	125141732	125141732	+	0.000103655	0.0499058	5.47888	0	0	1	1	0	249	9484	ENST00000495105	-	SLC12A8
		chr3	125141822	125141822	-	1.32005e-05	0.0173033	10.0473	0	0	1	1	0	250	9394	ENST00000495105	-	SLC12A8
		chr3	125141857	125141857	-	4.84825e-06	0.0109021	6.39259	0	0	1	1	0	251	9359	ENST00000495105	-	SLC12A8
AGAP1		chr2	235671050	235671050	-	5.31209e-06	0.011493	-2.18864	0	1	1	1	0	208	1448	ENST00000409538	+	AGAP1
APBB2		chr4	40857165	40857165	-	3.38299e-06	0.00891239	-2.55164	1	1	1	1	0	270	-11	ENST00000504305	-	APBB2
FRAS1		chr4	78057029	78057029	-	1.65543e-07	0.00215088	2.11538	1	0	0	0	1	274	-541	ENST00000325942	+	FRAS1
KCNQ1		chr11	2791473	2791473	+	1.13925e-08	0.000905729	-6.79512	0	0	1	1	0	49	13900	ENST00000526095	+	KCNQ1
NR2F2-AS1		chr15	96322091	96322091	-	1.90431e-05	0.0213719	-2.24454	1	0	1	1	0	103	555	ENST00000558929	-	NR2F2-AS1
PRSS30P		chr16	2842661	2842661	-	1.08082e-05	0.0155312	15.0598	1	1	0	1	0	108	-24	ENST00000476276	-	PRSS30P
TENM3		chr4	182448816	182448816	+	4.64697e-07	0.00355085	2.34689	1	0	1	1	0	281	-183	ENST00000510504	+	TENM3
WDR86		chr7	151409511	151409511	+	7.77924e-06	0.0133501	-2.77296	1	1	1	1	0	333	121	ENST00000469830	-	WDR86

## Sheet: Table 10
MCODE_PPI_5mC_0bp
Network	Annotation
MyList	GO:0098609|cell-cell adhesion|-18.9;GO:0007156|homophilic cell adhesion via plasma membrane adhesion molecules|-18.5;GO:0098742|cell-cell adhesion via plasma-membrane adhesion molecules|-17.2
MyList_MCODE_ALL	GO:0007156|homophilic cell adhesion via plasma membrane adhesion molecules|-13.6;GO:0098609|cell-cell adhesion|-12.1;GO:0098742|cell-cell adhesion via plasma-membrane adhesion molecules|-11.9
MyList_SUB1_MCODE_1	GO:0055007|cardiac muscle cell differentiation|-5.3;GO:0045582|positive regulation of T cell differentiation|-5.1;GO:0035051|cardiocyte differentiation|-5.0
MyList_SUB1_MCODE_2	GO:0007156|homophilic cell adhesion via plasma membrane adhesion molecules|-11.3;GO:0098742|cell-cell adhesion via plasma-membrane adhesion molecules|-10.3;GO:0098609|cell-cell adhesion|-8.8
MyList_SUB1_MCODE_3	R-HSA-418594|G alpha (i) signalling events|-7.9;R-HSA-373076|Class A/1 (Rhodopsin-like receptors)|-7.8;R-HSA-500792|GPCR ligand binding|-7.2
MyList_SUB1_MCODE_4	GO:0007156|homophilic cell adhesion via plasma membrane adhesion molecules|-9.1;GO:0098742|cell-cell adhesion via plasma-membrane adhesion molecules|-8.3;GO:0098609|cell-cell adhesion|-7.0

[truncated: 5 more sheets: Table 11, Table 12, Table 13, Table 14, Table 15]
